# Supplementary material for: Unmasking the biological function and regulatory mechanism of NOC2L: a novel inhibitor of histone acetyltransferase
Source: J Transl Med. 2023 Jan 17;21:31. doi: 10.1186/s12967-023-03877-2 (PMC9844006; doi:10.1186/s12967-023-03877-2)
Supplement: Supplementary file 1 — Additional file 1: NOC2L expression in each sample. This file contains the expression of NOC2L in each tumor and normal sample. The data source of these samples is the UCSC Xena project which integrated data from TCGA and GTEx database. [file 12967_2023_3877_MOESM1_ESM.xlsx]

## Sheet: Sheet 1
sample_id	tissue	status	expr
GTEX-QMRM-0126-SM-4R1K9	ACC	Normal	4.65132
GTEX-S32W-0126-SM-4AD61	ACC	Normal	5.31438
GTEX-ZYWO-0126-SM-5GZWQ	ACC	Normal	5.78341
GTEX-XQ3S-1726-SM-4BOOD	ACC	Normal	4.73824
GTEX-ZF2S-0126-SM-4WKFO	ACC	Normal	4.58801
GTEX-XV7Q-0226-SM-4BRVL	ACC	Normal	5.06132
GTEX-P4QS-1326-SM-3NMCD	ACC	Normal	4.83191
GTEX-13O1R-2326-SM-5IJF9	ACC	Normal	6.13072
GTEX-V1D1-0226-SM-4JBHG	ACC	Normal	4.47635
GTEX-REY6-1726-SM-48FDL	ACC	Normal	5.03029
GTEX-PWCY-0226-SM-48TD8	ACC	Normal	4.75913
GTEX-O5YT-1326-SM-3MJGR	ACC	Normal	4.87526
GTEX-PLZ6-0226-SM-3P61I	ACC	Normal	4.91508
GTEX-12WSN-0926-SM-5GCN1	ACC	Normal	3.72577
GTEX-Q734-0126-SM-48U1E	ACC	Normal	4.9588
GTEX-Q2AH-0126-SM-48U2B	ACC	Normal	4.87333
GTEX-ZA64-0226-SM-5HL9C	ACC	Normal	4.62589
GTEX-12WSD-2126-SM-5LZWK	ACC	Normal	4.7522
GTEX-13O61-0126-SM-5KM4P	ACC	Normal	4.75008
GTEX-X4LF-0126-SM-4QAS7	ACC	Normal	4.554
GTEX-Y5V6-1926-SM-5IFIL	ACC	Normal	4.54845
GTEX-ZLFU-0826-SM-4WWBP	ACC	Normal	4.48867
GTEX-YB5E-0226-SM-5IFHI	ACC	Normal	4.62761
GTEX-U3ZM-0226-SM-4DXTA	ACC	Normal	4.63289
GTEX-12WSL-0326-SM-5CVMK	ACC	Normal	4.34692
GTEX-PLZ5-0326-SM-3P614	ACC	Normal	5.00364
GTEX-QXCU-1326-SM-48FE2	ACC	Normal	5.63137
GTEX-132AR-1726-SM-5EGHQ	ACC	Normal	5.91931
GTEX-ZVP2-0126-SM-5NQ7D	ACC	Normal	4.52481
GTEX-WYVS-0226-SM-4ONDK	ACC	Normal	4.51218
GTEX-11EQ9-0126-SM-5986I	ACC	Normal	4.33485
GTEX-11TT1-0126-SM-5LUAA	ACC	Normal	5.46305
GTEX-XUZC-0226-SM-4BOO7	ACC	Normal	4.53973
GTEX-ZDTT-0126-SM-4WKHA	ACC	Normal	4.36176
GTEX-146FR-1526-SM-5SIB8	ACC	Normal	4.67524
GTEX-QCQG-0126-SM-48U27	ACC	Normal	4.75431
GTEX-S341-0126-SM-4AD64	ACC	Normal	4.89864
GTEX-11DXZ-0226-SM-5EGGZ	ACC	Normal	4.554
GTEX-132QS-0126-SM-5IFH9	ACC	Normal	4.15789
GTEX-NFK9-1726-SM-3TW8P	ACC	Normal	4.359
GTEX-12696-0626-SM-5EGGD	ACC	Normal	5.66617
GTEX-V955-0126-SM-4JBH5	ACC	Normal	4.86985
GTEX-Y5V5-1326-SM-4V6G9	ACC	Normal	4.85151
GTEX-R55G-0126-SM-48FDS	ACC	Normal	4.75277
GTEX-145MN-0226-SM-5QGPY	ACC	Normal	4.88463
GTEX-1399R-0326-SM-5KM1X	ACC	Normal	4.706
GTEX-13FH7-0226-SM-5IFGG	ACC	Normal	5.46696
GTEX-QLQ7-0126-SM-4R1JW	ACC	Normal	4.86097
GTEX-13PVR-0226-SM-5RQJI	ACC	Normal	4.69379
GTEX-XMK1-0226-SM-4B65D	ACC	Normal	4.87082
GTEX-WY7C-0326-SM-4OND5	ACC	Normal	4.71533
GTEX-1399U-0226-SM-5P9J2	ACC	Normal	4.60766
GTEX-131XF-0126-SM-5DUVF	ACC	Normal	4.38889
GTEX-ZYFG-0926-SM-5BC5U	ACC	Normal	4.42224
GTEX-Y3IK-0226-SM-51MRJ	ACC	Normal	4.36319
GTEX-YFCO-0126-SM-4W1YT	ACC	Normal	4.21649
GTEX-13W3W-1326-SM-5LU4T	ACC	Normal	4.66736
GTEX-14A5I-2126-SM-5NQA8	ACC	Normal	5.44028
GTEX-YF7O-0126-SM-5IFIR	ACC	Normal	4.60584
GTEX-13D11-0426-SM-5LZYA	ACC	Normal	4.63049
GTEX-1399S-0426-SM-5IFG5	ACC	Normal	4.24641
GTEX-RUSQ-0226-SM-47JWT	ACC	Normal	5.63049
GTEX-111YS-0126-SM-5987T	ACC	Normal	4.33057
GTEX-14H4A-0226-SM-5SI6Q	ACC	Normal	4.706
GTEX-13OVI-1226-SM-5J2ME	ACC	Normal	4.44427
GTEX-R53T-0226-SM-48FEH	ACC	Normal	5.30454
GTEX-13O21-0126-SM-5IJE8	ACC	Normal	4.28537
GTEX-ZZPU-1226-SM-5N9CK	ACC	Normal	4.77772
GTEX-11GSP-0326-SM-5A5KW	ACC	Normal	4.59213
GTEX-11DXY-1626-SM-5H12L	ACC	Normal	4.75008
GTEX-R55C-0226-SM-48FEO	ACC	Normal	5.10267
GTEX-ZYVF-1626-SM-5N9EH	ACC	Normal	5.83311
GTEX-14DAQ-1826-SM-5S2VV	ACC	Normal	5.02767
GTEX-11P7K-0126-SM-5986E	ACC	Normal	4.49765
GTEX-QLQW-0226-SM-447BJ	ACC	Normal	5.39819
GTEX-147F4-2526-SM-5NQBB	ACC	Normal	5.01343
GTEX-WFG8-0126-SM-5CHTB	ACC	Normal	0
GTEX-VUSG-1526-SM-4KKZH	ACC	Normal	4.6352
GTEX-U3ZN-0826-SM-4DXSZ	ACC	Normal	4.88415
GTEX-QEG5-1826-SM-4R1JP	ACC	Normal	5.83183
GTEX-VJYA-0526-SM-4KL1R	ACC	Normal	4.59452
GTEX-ZLV1-0226-SM-4WWC1	ACC	Normal	5.00093
GTEX-131XG-1326-SM-5DUX4	ACC	Normal	5.25397
GTEX-11I78-1826-SM-5A5M4	ACC	Normal	4.52672
GTEX-O5YV-1126-SM-3LK73	ACC	Normal	5.64764
GTEX-11XUK-0126-SM-5CVLK	ACC	Normal	4.60114
GTEX-145LT-0126-SM-5S2QJ	ACC	Normal	4.51668
GTEX-TKQ2-0226-SM-4DM6V	ACC	Normal	4.4944
GTEX-11NSD-0226-SM-5A5LR	ACC	Normal	4.94206
GTEX-ZLWG-0126-SM-4WWC5	ACC	Normal	4.44427
GTEX-WHPG-1526-SM-4M1ZK	ACC	Normal	4.64095
GTEX-11DXX-0126-SM-5EGH7	ACC	Normal	4.75008
GTEX-Q2AI-0226-SM-48U1D	ACC	Normal	4.89333
GTEX-OIZH-1326-SM-3NB1H	ACC	Normal	4.58379
GTEX-13N11-0826-SM-5IJFP	ACC	Normal	4.66391
GTEX-Y9LG-0126-SM-5Q59W	ACC	Normal	4.58312
GTEX-11EMC-0526-SM-5EGJN	ACC	Normal	4.73929
GTEX-12WSJ-0126-SM-5GCOM	ACC	Normal	4.92078
GTEX-U4B1-0126-SM-4DXSN	ACC	Normal	4.96161
GTEX-139YR-0126-SM-5IJEY	ACC	Normal	4.97449
GTEX-1211K-0126-SM-59HJE	ACC	Normal	4.71264
GTEX-OOBK-3125-SM-3LK5R	ACC	Normal	5.28544
GTEX-X4EO-1726-SM-4QARN	ACC	Normal	4.78919
GTEX-OHPK-1326-SM-3MJGN	ACC	Normal	4.63347
GTEX-S4Q7-0226-SM-4AD5O	ACC	Normal	4.89768
GTEX-WQUQ-0126-SM-4OOSS	ACC	Normal	4.92078
GTEX-14753-1726-SM-5NQ9X	ACC	Normal	3.56924
GTEX-RWSA-1726-SM-47JX7	ACC	Normal	5.68842
GTEX-OHPL-1326-SM-3MJGG	ACC	Normal	4.56616
GTEX-148VJ-1626-SM-5QGPH	ACC	Normal	4.62061
GTEX-ZVT2-0826-SM-5GIEO	ACC	Normal	4.43092
GTEX-T6MO-0126-SM-4DM6X	ACC	Normal	4.82227
GTEX-13OW7-2726-SM-5L3HN	ACC	Normal	4.43359
GTEX-Y114-0526-SM-4TT8V	ACC	Normal	4.49823
GTEX-14BMU-0126-SM-5S2Q9	ACC	Normal	5.03611
GTEX-OXRK-0126-SM-3NB1E	ACC	Normal	4.89091
GTEX-13FTW-0126-SM-5IJED	ACC	Normal	4.76973
GTEX-WFG8-0126-SM-4LVMH	ACC	Normal	4.6542
GTEX-13PL7-1026-SM-5MR5C	ACC	Normal	4.56319
GTEX-QDVN-0426-SM-48TZ6	ACC	Normal	4.83085
GTEX-12WSG-0726-SM-5EGIG	ACC	Normal	5.59454
GTEX-111CU-0126-SM-5GZWZ	ACC	Normal	4.63404
GTEX-SUCS-0526-SM-4DM56	ACC	Normal	4.71976
GTEX-12WSK-0326-SM-5GCOJ	ACC	Normal	4.19218
GTEX-13O3O-1626-SM-5KM1O	ACC	Normal	5.18468
GTEX-13111-0326-SM-5DUXF	ACC	Normal	4.3847
GTEX-1122O-0326-SM-5H124	ACC	Normal	4.74151
GTEX-XYKS-0926-SM-4BRVG	ACC	Normal	4.66218
TCGA-OR-A5J8-01	ACC	Tumor	6.27424
TCGA-OR-A5JJ-01	ACC	Tumor	5.50617
TCGA-PK-A5HA-01	ACC	Tumor	4.05483
TCGA-PK-A5HB-01	ACC	Tumor	6.17292
TCGA-OR-A5LK-01	ACC	Tumor	3.57171
TCGA-OR-A5JG-01	ACC	Tumor	5.66254
TCGA-OR-A5JZ-01	ACC	Tumor	4.70764
TCGA-OR-A5L6-01	ACC	Tumor	3.91552
TCGA-OR-A5LB-01	ACC	Tumor	5.24112
TCGA-OR-A5J1-01	ACC	Tumor	5.61207
TCGA-OR-A5LT-01	ACC	Tumor	4.332
TCGA-OR-A5JV-01	ACC	Tumor	3.74094
TCGA-OR-A5K3-01	ACC	Tumor	3.73011
TCGA-OR-A5JB-01	ACC	Tumor	7.31866
TCGA-OR-A5LD-01	ACC	Tumor	4.5361
TCGA-PA-A5YG-01	ACC	Tumor	4.16912
TCGA-OR-A5JX-01	ACC	Tumor	4.99589
TCGA-OR-A5JK-01	ACC	Tumor	4.06612
TCGA-OR-A5K1-01	ACC	Tumor	4.44828
TCGA-OR-A5JW-01	ACC	Tumor	5.02632
TCGA-OR-A5LG-01	ACC	Tumor	4.42624
TCGA-OR-A5JR-01	ACC	Tumor	4.54414
TCGA-OR-A5KZ-01	ACC	Tumor	5.82554
TCGA-PK-A5H8-01	ACC	Tumor	4.72409
TCGA-OR-A5JP-01	ACC	Tumor	6.09445
TCGA-OR-A5K8-01	ACC	Tumor	4.21564
TCGA-OR-A5JC-01	ACC	Tumor	4.86589
TCGA-OR-A5J5-01	ACC	Tumor	4.65017
TCGA-OR-A5LM-01	ACC	Tumor	4.79025
TCGA-OR-A5JI-01	ACC	Tumor	3.35195
TCGA-OR-A5LE-01	ACC	Tumor	7.07136
TCGA-OR-A5L5-01	ACC	Tumor	4.41147
TCGA-OR-A5LL-01	ACC	Tumor	3.72133
TCGA-OR-A5LC-01	ACC	Tumor	5.41449
TCGA-OR-A5JF-01	ACC	Tumor	5.21143
TCGA-OR-A5K0-01	ACC	Tumor	5.49414
TCGA-OR-A5JY-01	ACC	Tumor	5.70323
TCGA-OR-A5L3-01	ACC	Tumor	4.09933
TCGA-OR-A5JS-01	ACC	Tumor	4.83896
TCGA-OR-A5JT-01	ACC	Tumor	4.83645
TCGA-OR-A5K4-01	ACC	Tumor	5.0144
TCGA-OR-A5K9-01	ACC	Tumor	5.04086
TCGA-OR-A5LO-01	ACC	Tumor	4.49125
TCGA-OR-A5K5-01	ACC	Tumor	5.34266
TCGA-OR-A5JD-01	ACC	Tumor	3.55825
TCGA-OR-A5K6-01	ACC	Tumor	3.9837
TCGA-OR-A5KW-01	ACC	Tumor	5.18867
TCGA-P6-A5OF-01	ACC	Tumor	5.10684
TCGA-OR-A5LJ-01	ACC	Tumor	5.14405
TCGA-OR-A5JA-01	ACC	Tumor	5.60404
TCGA-OR-A5L9-01	ACC	Tumor	2.91074
TCGA-OU-A5PI-01	ACC	Tumor	5.31507
TCGA-OR-A5LA-01	ACC	Tumor	4.23267
TCGA-OR-A5L4-01	ACC	Tumor	4.62589
TCGA-P6-A5OG-01	ACC	Tumor	6.2854
TCGA-OR-A5J2-01	ACC	Tumor	5.06782
TCGA-OR-A5KT-01	ACC	Tumor	5.5046
TCGA-OR-A5KO-01	ACC	Tumor	5.21104
TCGA-OR-A5KU-01	ACC	Tumor	5.28056
TCGA-OR-A5LP-01	ACC	Tumor	4.40327
TCGA-OR-A5JL-01	ACC	Tumor	5.15785
TCGA-OR-A5L8-01	ACC	Tumor	4.98001
TCGA-OR-A5LH-01	ACC	Tumor	5.17836
TCGA-OR-A5LS-01	ACC	Tumor	4.79131
TCGA-OR-A5LN-01	ACC	Tumor	3.3533
TCGA-OR-A5J7-01	ACC	Tumor	5.58945
TCGA-OR-A5J6-01	ACC	Tumor	4.37366
TCGA-PK-A5H9-01	ACC	Tumor	4.86937
TCGA-OR-A5JO-01	ACC	Tumor	4.96761
TCGA-OR-A5JQ-01	ACC	Tumor	4.76664
TCGA-OR-A5JM-01	ACC	Tumor	5.17155
TCGA-OR-A5KX-01	ACC	Tumor	4.27873
TCGA-OR-A5J3-01	ACC	Tumor	5.38306
TCGA-OR-A5KY-01	ACC	Tumor	5.27384
TCGA-OR-A5J9-01	ACC	Tumor	5.62794
TCGA-OR-A5JE-01	ACC	Tumor	4.83288
TCGA-OR-A5KV-01	ACC	Tumor	6.58707
TCGA-CU-A0YR-11	BLCA	Normal	5.37086
TCGA-BT-A20Q-11	BLCA	Normal	5.19888
TCGA-BT-A20N-11	BLCA	Normal	5.23839
TCGA-BT-A20W-11	BLCA	Normal	6.00019
TCGA-GC-A3BM-11	BLCA	Normal	5.31107
TCGA-BL-A13J-11	BLCA	Normal	5.29752
TCGA-CU-A0YN-11	BLCA	Normal	5.06608
TCGA-K4-A54R-11	BLCA	Normal	5.84352
TCGA-BT-A2LA-11	BLCA	Normal	5.5868
TCGA-GD-A3OQ-11	BLCA	Normal	5.43559
TCGA-GC-A6I3-11	BLCA	Normal	6.21237
TCGA-GD-A3OP-11	BLCA	Normal	5.78527
TCGA-GC-A3WC-11	BLCA	Normal	5.0299
TCGA-BT-A20R-11	BLCA	Normal	5.21844
TCGA-K4-A3WV-11	BLCA	Normal	5.6299
TCGA-BT-A2LB-11	BLCA	Normal	5.72216
TCGA-BT-A20U-11	BLCA	Normal	5.34266
TCGA-K4-A5RI-11	BLCA	Normal	5.40092
TCGA-GD-A2C5-11	BLCA	Normal	5.41215
GTEX-SE5C-1026-SM-4BRUG	BLCA	Normal	5.56712
GTEX-SNOS-0526-SM-4DM54	BLCA	Normal	5.56164
GTEX-U3ZM-0826-SM-4DXU6	BLCA	Normal	5.29752
GTEX-S4Q7-0926-SM-4AD5D	BLCA	Normal	5.55
GTEX-SNMC-0826-SM-4DM66	BLCA	Normal	5.60522
GTEX-S4UY-0926-SM-4AD6O	BLCA	Normal	5.58915
GTEX-S3XE-1226-SM-4AD4L	BLCA	Normal	5.45846
GTEX-U4B1-1226-SM-4DXT7	BLCA	Normal	5.64245
GTEX-S32W-1126-SM-4AD5V	BLCA	Normal	5.84922
TCGA-UY-A8OC-01	BLCA	Tumor	6.44771
TCGA-KQ-A41Q-01	BLCA	Tumor	7.03999
TCGA-DK-A3IK-01	BLCA	Tumor	5.72521
TCGA-GU-A762-01	BLCA	Tumor	6.1322
TCGA-K4-A3WU-01	BLCA	Tumor	5.75386
TCGA-FD-A3B5-01	BLCA	Tumor	5.96604
TCGA-UY-A9PE-01	BLCA	Tumor	6.62062
TCGA-CF-A9FH-01	BLCA	Tumor	5.93692
TCGA-CF-A9FL-01	BLCA	Tumor	5.55303
TCGA-DK-A3X2-01	BLCA	Tumor	7.61806
TCGA-G2-A2ES-01	BLCA	Tumor	6.55056
TCGA-XF-A9SW-01	BLCA	Tumor	5.12394
TCGA-CU-A0YO-01	BLCA	Tumor	5.8907
TCGA-DK-A1AE-01	BLCA	Tumor	6.19471
TCGA-FD-A43X-01	BLCA	Tumor	6.03052
TCGA-FD-A5BT-01	BLCA	Tumor	5.92384
TCGA-KQ-A41O-01	BLCA	Tumor	5.68872
TCGA-2F-A9KT-01	BLCA	Tumor	6.55244
TCGA-CU-A0YR-01	BLCA	Tumor	6.00984
TCGA-K4-A4AC-01	BLCA	Tumor	6.10184
TCGA-S5-A6DX-01	BLCA	Tumor	6.99762
TCGA-XF-A9SJ-01	BLCA	Tumor	5.66019
TCGA-ZF-A9R4-01	BLCA	Tumor	7.12258
TCGA-DK-AA75-01	BLCA	Tumor	7.44967
TCGA-FD-A5BX-01	BLCA	Tumor	6.2772
TCGA-FD-A6TB-01	BLCA	Tumor	5.56712
TCGA-SY-A9G0-01	BLCA	Tumor	5.87133
TCGA-XF-A9SV-01	BLCA	Tumor	6.44514
TCGA-ZF-A9R0-01	BLCA	Tumor	6.19017
TCGA-DK-A2I6-01	BLCA	Tumor	6.98344
TCGA-E7-A677-01	BLCA	Tumor	5.62206
TCGA-GU-A767-01	BLCA	Tumor	6.62508
TCGA-ZF-A9R1-01	BLCA	Tumor	6.58816
TCGA-4Z-AA81-01	BLCA	Tumor	5.98454
TCGA-BT-A3PK-01	BLCA	Tumor	6.23457
TCGA-UY-A78N-01	BLCA	Tumor	6.24562
TCGA-UY-A9PD-01	BLCA	Tumor	6.52118
TCGA-XF-A8HF-01	BLCA	Tumor	5.85472
TCGA-XF-AAMH-01	BLCA	Tumor	6.33092
TCGA-4Z-AA7Q-01	BLCA	Tumor	5.94371
TCGA-DK-A1A5-01	BLCA	Tumor	6.34682
TCGA-DK-A2I4-01	BLCA	Tumor	5.34451
TCGA-FD-A3SN-01	BLCA	Tumor	6.65616
TCGA-GC-A3OO-01	BLCA	Tumor	6.15507
TCGA-GV-A3QF-01	BLCA	Tumor	6.31038
TCGA-XF-A8HC-01	BLCA	Tumor	5.6696
TCGA-XF-A9SZ-01	BLCA	Tumor	6.55738
TCGA-DK-AA6W-01	BLCA	Tumor	6.80009
TCGA-HQ-A5ND-01	BLCA	Tumor	6.50812
TCGA-LC-A66R-01	BLCA	Tumor	5.92767
TCGA-XF-AAMY-01	BLCA	Tumor	6.49714
TCGA-C4-A0F7-01	BLCA	Tumor	6.55936
TCGA-FD-A6TD-01	BLCA	Tumor	6.36934
TCGA-G2-A2EL-01	BLCA	Tumor	7.30554
TCGA-G2-AA3F-01	BLCA	Tumor	6.22145
TCGA-GV-A40G-01	BLCA	Tumor	6.53127
TCGA-K4-A83P-01	BLCA	Tumor	5.69097
TCGA-UY-A9PF-01	BLCA	Tumor	5.99616
TCGA-XF-A8HD-01	BLCA	Tumor	5.96181
TCGA-ZF-A9RC-01	BLCA	Tumor	6.61369
TCGA-BT-A3PH-01	BLCA	Tumor	6.88435
TCGA-BT-A3PJ-01	BLCA	Tumor	6.63398
TCGA-CU-A72E-01	BLCA	Tumor	5.99773
TCGA-DK-A3IM-01	BLCA	Tumor	6.95824
TCGA-FD-A43N-01	BLCA	Tumor	6.33417
TCGA-FD-A62P-01	BLCA	Tumor	7.01528
TCGA-FJ-A3Z7-01	BLCA	Tumor	4.83037
TCGA-FT-A61P-01	BLCA	Tumor	6.43011
TCGA-K4-A4AB-01	BLCA	Tumor	5.8615
TCGA-KQ-A41P-01	BLCA	Tumor	5.6744
TCGA-XF-A9SM-01	BLCA	Tumor	6.31363
TCGA-XF-AAN3-01	BLCA	Tumor	5.87703
TCGA-BT-A0S7-01	BLCA	Tumor	5.65793
TCGA-BT-A20J-01	BLCA	Tumor	5.47928
TCGA-BT-A20O-01	BLCA	Tumor	5.92364
TCGA-CF-A3MH-01	BLCA	Tumor	6.16473
TCGA-CU-A3KJ-01	BLCA	Tumor	5.96673
TCGA-DK-AA74-01	BLCA	Tumor	5.87064
TCGA-E7-A6ME-01	BLCA	Tumor	6.05376
TCGA-FD-A3B6-01	BLCA	Tumor	6.95417
TCGA-GU-AATO-01	BLCA	Tumor	5.67979
TCGA-GV-A40E-01	BLCA	Tumor	6.45552
TCGA-K4-A5RJ-01	BLCA	Tumor	4.93974
TCGA-MV-A51V-01	BLCA	Tumor	5.71971
TCGA-XF-AAML-01	BLCA	Tumor	6.3163
TCGA-ZF-A9R2-01	BLCA	Tumor	6.36035
TCGA-BT-A42E-01	BLCA	Tumor	5.49443
TCGA-DK-A3IQ-01	BLCA	Tumor	5.45679
TCGA-FD-A43P-01	BLCA	Tumor	6.07386
TCGA-FD-A62O-01	BLCA	Tumor	6.00138
TCGA-GU-AATP-01	BLCA	Tumor	5.35047
TCGA-GV-A3JW-01	BLCA	Tumor	6.34948
TCGA-ZF-A9RF-01	BLCA	Tumor	6.47588
TCGA-ZF-AA4N-01	BLCA	Tumor	6.24069
TCGA-4Z-AA7R-01	BLCA	Tumor	6.06785
TCGA-4Z-AA80-01	BLCA	Tumor	6.41351
TCGA-BL-A0C8-01	BLCA	Tumor	4.29893
TCGA-BT-A20Q-01	BLCA	Tumor	5.431
TCGA-E7-A7DU-01	BLCA	Tumor	6.10785
TCGA-E7-A97P-01	BLCA	Tumor	6.34573
TCGA-FD-A6TG-01	BLCA	Tumor	7.10163
TCGA-FD-A6TI-01	BLCA	Tumor	5.60257
TCGA-FJ-A3ZF-01	BLCA	Tumor	6.40936
TCGA-KQ-A41N-01	BLCA	Tumor	6.05987
TCGA-UY-A9PH-01	BLCA	Tumor	6.24542
TCGA-XF-AAN2-01	BLCA	Tumor	5.86121
TCGA-4Z-AA87-01	BLCA	Tumor	6.833
TCGA-BT-A20N-01	BLCA	Tumor	6.74777
TCGA-DK-A1AC-01	BLCA	Tumor	6.65537
TCGA-DK-A3IN-01	BLCA	Tumor	6.8106
TCGA-E5-A4U1-01	BLCA	Tumor	7.4612
TCGA-E7-A519-01	BLCA	Tumor	5.90112
TCGA-FJ-A3Z9-01	BLCA	Tumor	6.09681
TCGA-GU-A42P-01	BLCA	Tumor	6.40106
TCGA-GU-A763-01	BLCA	Tumor	5.8674
TCGA-BT-A20W-01	BLCA	Tumor	6.68537
TCGA-C4-A0F1-01	BLCA	Tumor	5.37505
TCGA-DK-AA71-01	BLCA	Tumor	5.99508
TCGA-GC-A4ZW-01	BLCA	Tumor	7.18653
TCGA-YC-A8S6-01	BLCA	Tumor	6.01122
TCGA-YC-A9TC-01	BLCA	Tumor	6.833
TCGA-ZF-AA54-01	BLCA	Tumor	6.24128
TCGA-CU-A5W6-01	BLCA	Tumor	5.83841
TCGA-DK-A6AW-01	BLCA	Tumor	5.55
TCGA-DK-A6B2-01	BLCA	Tumor	6.62656
TCGA-E7-A3X6-01	BLCA	Tumor	6.26299
TCGA-FD-A3SM-01	BLCA	Tumor	5.88116
TCGA-FD-A43U-01	BLCA	Tumor	6.47529
TCGA-GC-A3BM-01	BLCA	Tumor	6.47845
TCGA-PQ-A6FI-01	BLCA	Tumor	6.6226
TCGA-R3-A69X-01	BLCA	Tumor	6.45305
TCGA-XF-AAMJ-01	BLCA	Tumor	6.23417
TCGA-ZF-A9RM-01	BLCA	Tumor	6.83439
TCGA-ZF-AA4U-01	BLCA	Tumor	6.29833
TCGA-ZF-AA52-01	BLCA	Tumor	6.40629
TCGA-2F-A9KQ-01	BLCA	Tumor	5.97519
TCGA-DK-A1AD-01	BLCA	Tumor	6.15014
TCGA-FD-A3N5-01	BLCA	Tumor	6.29645
TCGA-FD-A62N-01	BLCA	Tumor	6.30485
TCGA-G2-A2EO-01	BLCA	Tumor	5.98937
TCGA-HQ-A2OE-01	BLCA	Tumor	6.52306
TCGA-K4-A5RH-01	BLCA	Tumor	6.23921
TCGA-XF-A8HG-01	BLCA	Tumor	5.12763
TCGA-XF-A9SL-01	BLCA	Tumor	5.41039
TCGA-DK-A3IS-01	BLCA	Tumor	6.37744
TCGA-DK-AA6R-01	BLCA	Tumor	6.87959
TCGA-FD-A3SO-01	BLCA	Tumor	5.65225
TCGA-FD-A3SR-01	BLCA	Tumor	6.36934
TCGA-FD-A5BS-01	BLCA	Tumor	4.94719
TCGA-GU-A42R-01	BLCA	Tumor	5.82554
TCGA-GU-AATQ-01	BLCA	Tumor	6.43327
TCGA-XF-A9ST-01	BLCA	Tumor	7.55628
TCGA-XF-A9T0-01	BLCA	Tumor	6.6522
TCGA-XF-AAN0-01	BLCA	Tumor	5.83772
TCGA-CF-A5UA-01	BLCA	Tumor	6.29794
TCGA-CU-A3YL-01	BLCA	Tumor	5.84018
TCGA-DK-A6B1-01	BLCA	Tumor	5.91882
TCGA-E7-A5KF-01	BLCA	Tumor	5.6062
TCGA-GU-A42Q-01	BLCA	Tumor	6.57262
TCGA-GV-A3QH-01	BLCA	Tumor	6.3087
TCGA-ZF-AA4R-01	BLCA	Tumor	6.18426
TCGA-2F-A9KP-01	BLCA	Tumor	7.57697
TCGA-4Z-AA7S-01	BLCA	Tumor	6.23092
TCGA-4Z-AA86-01	BLCA	Tumor	5.90476
TCGA-E7-A4XJ-01	BLCA	Tumor	6.27049
TCGA-E7-A541-01	BLCA	Tumor	6.60201
TCGA-E7-A6MD-01	BLCA	Tumor	6.31956
TCGA-E7-A7XN-01	BLCA	Tumor	6.40432
TCGA-FD-A3B7-01	BLCA	Tumor	6.24335
TCGA-FD-A3SS-01	BLCA	Tumor	6.45957
TCGA-G2-A3IB-01	BLCA	Tumor	6.57866
TCGA-G2-A3VY-01	BLCA	Tumor	6.46649
TCGA-G2-AA3C-01	BLCA	Tumor	7.12139
TCGA-GU-A764-01	BLCA	Tumor	5.65989
TCGA-GV-A3JV-01	BLCA	Tumor	6.02786
TCGA-K4-A3WS-01	BLCA	Tumor	5.6693
TCGA-SY-A9G5-01	BLCA	Tumor	5.90181
TCGA-ZF-AA4V-01	BLCA	Tumor	6.31926
TCGA-4Z-AA7M-01	BLCA	Tumor	6.36213
TCGA-4Z-AA7N-01	BLCA	Tumor	5.89896
TCGA-BL-A13J-01	BLCA	Tumor	4.78729
TCGA-DK-A1AG-01	BLCA	Tumor	6.10351
TCGA-FD-A43Y-01	BLCA	Tumor	5.24375
TCGA-FJ-A3ZE-01	BLCA	Tumor	5.66332
TCGA-GV-A3QG-01	BLCA	Tumor	5.20637
TCGA-XF-A9SK-01	BLCA	Tumor	5.10179
TCGA-ZF-AA4T-01	BLCA	Tumor	6.61825
TCGA-ZF-AA5P-01	BLCA	Tumor	5.71481
TCGA-4Z-AA7O-01	BLCA	Tumor	5.97362
TCGA-BT-A42C-01	BLCA	Tumor	6.32983
TCGA-BT-A42F-01	BLCA	Tumor	6.51762
TCGA-DK-AA6U-01	BLCA	Tumor	6.44108
TCGA-E5-A4TZ-01	BLCA	Tumor	7.18683
TCGA-E7-A85H-01	BLCA	Tumor	6.95586
TCGA-GD-A6C6-01	BLCA	Tumor	6.68329
TCGA-K4-A6MB-01	BLCA	Tumor	7.134
TCGA-XF-A9T8-01	BLCA	Tumor	5.50998
TCGA-2F-A9KO-01	BLCA	Tumor	5.24531
TCGA-BT-A20T-01	BLCA	Tumor	5.61237
TCGA-DK-AA6T-01	BLCA	Tumor	4.75865
TCGA-DK-AA6X-01	BLCA	Tumor	5.46373
TCGA-E7-A7PW-01	BLCA	Tumor	5.95355
TCGA-FD-A6TH-01	BLCA	Tumor	6.22362
TCGA-UY-A8OB-01	BLCA	Tumor	6.92957
TCGA-BL-A3JM-01	BLCA	Tumor	6.20892
TCGA-CF-A1HR-01	BLCA	Tumor	5.70568
TCGA-CF-A3MI-01	BLCA	Tumor	4.65478
TCGA-DK-A3IT-01	BLCA	Tumor	5.90496
TCGA-FD-A3SQ-01	BLCA	Tumor	5.47967
TCGA-GU-A766-01	BLCA	Tumor	6.04618
TCGA-UY-A78L-01	BLCA	Tumor	6.07169
TCGA-4Z-AA84-01	BLCA	Tumor	6.46748
TCGA-DK-A6B0-01	BLCA	Tumor	5.53297
TCGA-DK-AA77-01	BLCA	Tumor	5.94341
TCGA-FD-A5C0-01	BLCA	Tumor	6.84985
TCGA-GC-A3YS-01	BLCA	Tumor	6.51148
TCGA-ZF-A9RL-01	BLCA	Tumor	6.35116
TCGA-4Z-AA7Y-01	BLCA	Tumor	6.36371
TCGA-4Z-AA89-01	BLCA	Tumor	6.22628
TCGA-C4-A0F0-01	BLCA	Tumor	6.53641
TCGA-CF-A47X-01	BLCA	Tumor	5.56987
TCGA-CU-A0YN-01	BLCA	Tumor	6.31284
TCGA-DK-A1A3-01	BLCA	Tumor	5.86514
TCGA-DK-A3IV-01	BLCA	Tumor	6.25776
TCGA-DK-AA6S-01	BLCA	Tumor	5.66195
TCGA-FD-A3NA-01	BLCA	Tumor	6.46659
TCGA-FD-A3SL-01	BLCA	Tumor	5.88165
TCGA-FD-A3SP-01	BLCA	Tumor	5.8112
TCGA-FD-A6TK-01	BLCA	Tumor	6.37211
TCGA-G2-AA3D-01	BLCA	Tumor	6.45433
TCGA-UY-A78K-01	BLCA	Tumor	5.94695
TCGA-XF-AAN7-01	BLCA	Tumor	6.51692
TCGA-ZF-AA53-01	BLCA	Tumor	6.52543
TCGA-4Z-AA82-01	BLCA	Tumor	6.31847
TCGA-CF-A5U8-01	BLCA	Tumor	5.71804
TCGA-CF-A8HY-01	BLCA	Tumor	6.63587
TCGA-E7-A8O8-01	BLCA	Tumor	5.59572
TCGA-FD-A3SJ-01	BLCA	Tumor	6.89665
TCGA-GC-A3RC-01	BLCA	Tumor	6.24888
TCGA-GV-A3JX-01	BLCA	Tumor	5.99773
TCGA-K4-A54R-01	BLCA	Tumor	6.23536
TCGA-XF-A9SP-01	BLCA	Tumor	5.9319
TCGA-ZF-A9R5-01	BLCA	Tumor	5.70431
TCGA-CU-A3QU-01	BLCA	Tumor	6.48122
TCGA-DK-A3IU-01	BLCA	Tumor	5.89601
TCGA-FD-A6TA-01	BLCA	Tumor	5.77163
TCGA-ZF-A9R9-01	BLCA	Tumor	5.51888
TCGA-DK-A1AA-01	BLCA	Tumor	6.03603
TCGA-DK-A3WW-01	BLCA	Tumor	5.9873
TCGA-DK-A6B6-01	BLCA	Tumor	5.487
TCGA-E7-A3Y1-01	BLCA	Tumor	5.56595
TCGA-FD-A5BR-01	BLCA	Tumor	6.30327
TCGA-G2-A2EK-01	BLCA	Tumor	5.58465
TCGA-HQ-A5NE-01	BLCA	Tumor	6.29754
TCGA-YF-AA3M-01	BLCA	Tumor	6.83696
TCGA-BT-A20X-01	BLCA	Tumor	5.9026
TCGA-E7-A4IJ-01	BLCA	Tumor	6.18367
TCGA-FD-A3B8-01	BLCA	Tumor	6.80039
TCGA-K4-AAQO-01	BLCA	Tumor	6.25016
TCGA-LT-A5Z6-01	BLCA	Tumor	5.43628
TCGA-ZF-AA4W-01	BLCA	Tumor	7.06163
TCGA-ZF-AA4X-01	BLCA	Tumor	5.5589
TCGA-4Z-AA7W-01	BLCA	Tumor	6.07701
TCGA-CF-A47Y-01	BLCA	Tumor	5.23917
TCGA-E7-A678-01	BLCA	Tumor	5.56742
TCGA-GV-A3JZ-01	BLCA	Tumor	5.82603
TCGA-BT-A2LA-01	BLCA	Tumor	7.46816
TCGA-CF-A7I0-01	BLCA	Tumor	6.31344
TCGA-FD-A6TE-01	BLCA	Tumor	5.45679
TCGA-GC-A3RB-01	BLCA	Tumor	6.92223
TCGA-GV-A6ZA-01	BLCA	Tumor	5.84421
TCGA-XF-A9T2-01	BLCA	Tumor	6.20438
TCGA-DK-A1A6-01	BLCA	Tumor	6.44613
TCGA-H4-A2HO-01	BLCA	Tumor	5.16553
TCGA-4Z-AA83-01	BLCA	Tumor	5.87064
TCGA-CF-A27C-01	BLCA	Tumor	6.04086
TCGA-CF-A47V-01	BLCA	Tumor	5.4266
TCGA-CF-A9FF-01	BLCA	Tumor	5.62765
TCGA-E7-A8O7-01	BLCA	Tumor	5.73767
TCGA-G2-A3IE-01	BLCA	Tumor	6.39058
TCGA-CF-A9FM-01	BLCA	Tumor	5.92905
TCGA-G2-A2EF-01	BLCA	Tumor	6.43733
TCGA-FJ-A871-01	BLCA	Tumor	6.67577
TCGA-UY-A9PB-01	BLCA	Tumor	6.45433
TCGA-XF-AAMG-01	BLCA	Tumor	6.64804
TCGA-CF-A3MG-01	BLCA	Tumor	6.50189
TCGA-DK-AA6L-01	BLCA	Tumor	7.20202
TCGA-GD-A3OQ-01	BLCA	Tumor	6.28244
TCGA-UY-A9PA-01	BLCA	Tumor	6.25549
TCGA-XF-A9T4-01	BLCA	Tumor	6.12904
TCGA-XF-AAMR-01	BLCA	Tumor	5.60708
TCGA-GV-A3QI-01	BLCA	Tumor	4.84996
TCGA-XF-A8HE-01	BLCA	Tumor	6.77363
TCGA-S5-AA26-01	BLCA	Tumor	5.98819
TCGA-DK-A6B5-01	BLCA	Tumor	6.52949
TCGA-GC-A3I6-01	BLCA	Tumor	5.45054
TCGA-E7-A7DV-01	BLCA	Tumor	6.4398
TCGA-CF-A47W-01	BLCA	Tumor	6.14462
TCGA-CF-A47S-01	BLCA	Tumor	5.73119
TCGA-E7-A6MF-01	BLCA	Tumor	5.69401
TCGA-CF-A3MF-01	BLCA	Tumor	4.68149
TCGA-GC-A6I1-01	BLCA	Tumor	6.48122
TCGA-GC-A6I3-01	BLCA	Tumor	6.57203
TCGA-XF-A9T6-01	BLCA	Tumor	6.78126
TCGA-KQ-A41S-01	BLCA	Tumor	5.86917
TCGA-XF-AAMX-01	BLCA	Tumor	7.52166
TCGA-GD-A76B-01	BLCA	Tumor	5.31575
TCGA-DK-A1AF-01	BLCA	Tumor	5.71147
TCGA-GD-A3OP-01	BLCA	Tumor	5.82574
TCGA-GC-A3RD-01	BLCA	Tumor	6.71756
TCGA-C4-A0F6-01	BLCA	Tumor	5.85403
TCGA-DK-A6AV-01	BLCA	Tumor	7.22864
TCGA-BT-A20P-01	BLCA	Tumor	5.96024
TCGA-UY-A78M-01	BLCA	Tumor	6.6128
TCGA-XF-AAMZ-01	BLCA	Tumor	6.05376
TCGA-BL-A5ZZ-01	BLCA	Tumor	6.08597
TCGA-DK-A2HX-01	BLCA	Tumor	5.78557
TCGA-FD-A6TF-01	BLCA	Tumor	6.32983
TCGA-FT-A3EE-01	BLCA	Tumor	6.16651
TCGA-GC-A3WC-01	BLCA	Tumor	5.69489
TCGA-KQ-A41R-01	BLCA	Tumor	6.15783
TCGA-BT-A20R-01	BLCA	Tumor	5.73443
TCGA-DK-A3IL-01	BLCA	Tumor	6.39878
TCGA-FD-A6TC-01	BLCA	Tumor	6.78146
TCGA-XF-AAMW-01	BLCA	Tumor	6.52118
TCGA-ZF-AA56-01	BLCA	Tumor	6.26289
TCGA-BT-A2LD-01	BLCA	Tumor	5.90397
TCGA-DK-A3X1-01	BLCA	Tumor	5.78341
TCGA-E7-A5KE-01	BLCA	Tumor	6.64359
TCGA-PQ-A6FN-01	BLCA	Tumor	7.5708
TCGA-UY-A78P-01	BLCA	Tumor	6.29794
TCGA-XF-A9T5-01	BLCA	Tumor	6.04785
TCGA-YC-A89H-01	BLCA	Tumor	6.54522
TCGA-ZF-A9RE-01	BLCA	Tumor	6.3241
TCGA-FD-A5BZ-01	BLCA	Tumor	6.44079
TCGA-K4-A3WV-01	BLCA	Tumor	6.75075
TCGA-XF-AAN4-01	BLCA	Tumor	5.59718
TCGA-5N-A9KI-01	BLCA	Tumor	5.8055
TCGA-FD-A5BU-01	BLCA	Tumor	5.43628
TCGA-ZF-A9R7-01	BLCA	Tumor	6.10075
TCGA-CF-A1HS-01	BLCA	Tumor	5.96486
TCGA-G2-AA3B-01	BLCA	Tumor	6.09534
TCGA-K4-A6FZ-01	BLCA	Tumor	5.56987
TCGA-UY-A78O-01	BLCA	Tumor	5.64705
TCGA-XF-AAMT-01	BLCA	Tumor	6.24069
TCGA-XF-AAN1-01	BLCA	Tumor	5.93643
TCGA-DK-A1AB-01	BLCA	Tumor	6.00384
TCGA-FD-A3B3-01	BLCA	Tumor	6.47588
TCGA-XF-A9SU-01	BLCA	Tumor	6.81555
TCGA-XF-AAN8-01	BLCA	Tumor	5.406
TCGA-5N-A9KM-01	BLCA	Tumor	5.45249
TCGA-BT-A2LB-01	BLCA	Tumor	6.5105
TCGA-DK-A2I1-01	BLCA	Tumor	6.27375
TCGA-XF-A9SI-01	BLCA	Tumor	5.50147
TCGA-DK-AA6P-01	BLCA	Tumor	6.32242
TCGA-FD-A43S-01	BLCA	Tumor	5.84244
TCGA-BT-A0YX-01	BLCA	Tumor	6.25776
TCGA-BT-A20U-01	BLCA	Tumor	6.23684
TCGA-C4-A0EZ-01	BLCA	Tumor	6.59706
TCGA-LT-A8JT-01	BLCA	Tumor	6.25549
TCGA-XF-A9T3-01	BLCA	Tumor	6.35205
TCGA-ZF-AA51-01	BLCA	Tumor	6.01211
TCGA-UY-A8OD-01	BLCA	Tumor	5.27988
TCGA-2F-A9KW-01	BLCA	Tumor	5.84195
TCGA-DK-A1A7-01	BLCA	Tumor	5.15425
TCGA-DK-A3WX-01	BLCA	Tumor	6.58153
TCGA-DK-A3WY-01	BLCA	Tumor	5.5919
TCGA-K4-A5RI-01	BLCA	Tumor	6.56025
TCGA-ZF-A9RN-01	BLCA	Tumor	6.60805
TCGA-XF-A9SH-01	BLCA	Tumor	5.48641
TCGA-DK-AA6M-01	BLCA	Tumor	6.63913
TCGA-DK-AA76-01	BLCA	Tumor	5.89847
TCGA-H4-A2HQ-01	BLCA	Tumor	6.37626
TCGA-XF-AAME-01	BLCA	Tumor	5.4016
TCGA-DK-A2I2-01	BLCA	Tumor	5.77977
TCGA-FD-A5BY-01	BLCA	Tumor	6.37942
TCGA-XF-A9SX-01	BLCA	Tumor	6.45087
TCGA-ZF-AA5N-01	BLCA	Tumor	6.70884
TCGA-DK-AA6Q-01	BLCA	Tumor	5.31039
TCGA-E5-A2PC-01	BLCA	Tumor	6.16769
TCGA-FD-A5C1-01	BLCA	Tumor	5.5868
TCGA-XF-A8HH-01	BLCA	Tumor	6.31502
TCGA-XF-AAN5-01	BLCA	Tumor	5.60375
TCGA-ZF-AA58-01	BLCA	Tumor	6.42379
TCGA-E7-A97Q-01	BLCA	Tumor	6.23861
TCGA-FD-A62S-01	BLCA	Tumor	6.71469
TCGA-XF-A9SY-01	BLCA	Tumor	6.95278
TCGA-ZF-AA5H-01	BLCA	Tumor	6.37102
TCGA-2F-A9KR-01	BLCA	Tumor	6.63983
TCGA-BT-A20V-01	BLCA	Tumor	6.79355
TCGA-XF-AAMQ-01	BLCA	Tumor	5.84195
TCGA-CF-A47T-01	BLCA	Tumor	6.2547
TCGA-G2-A2EC-01	BLCA	Tumor	4.68822
TCGA-BL-A13I-01	BLCA	Tumor	5.53089
TCGA-XF-A8HI-01	BLCA	Tumor	5.96417
TCGA-G2-A2EJ-01	BLCA	Tumor	6.39285
TCGA-GV-A3QK-01	BLCA	Tumor	5.75916
TCGA-CF-A8HX-01	BLCA	Tumor	5.49345
TCGA-FD-A3B4-01	BLCA	Tumor	4.99502
TCGA-GD-A3OS-01	BLCA	Tumor	7.05548
TCGA-GD-A2C5-01	BLCA	Tumor	6.21533
TCGA-ZF-A9R3-01	BLCA	Tumor	5.79411
TCGA-HQ-A2OF-01	BLCA	Tumor	5.44263
TCGA-XF-A8HB-01	BLCA	Tumor	5.72383
TCGA-FD-A5BV-01	BLCA	Tumor	6.76036
TCGA-YF-AA3L-01	BLCA	Tumor	6.58737
TCGA-FD-A3N6-01	BLCA	Tumor	6.23398
TCGA-BH-A0DD-11	BRCA	Normal	4.72842
TCGA-AC-A23H-11	BRCA	Normal	3.83389
TCGA-BH-A1F8-11	BRCA	Normal	4.60996
TCGA-BH-A18N-11	BRCA	Normal	5.21912
TCGA-BH-A1FG-11	BRCA	Normal	2.97268
TCGA-AC-A2FM-11	BRCA	Normal	5.66675
TCGA-BH-A1EU-11	BRCA	Normal	4.60584
TCGA-BH-A0HK-11	BRCA	Normal	5.39506
TCGA-BH-A1F0-11	BRCA	Normal	4.88608
TCGA-BH-A204-11	BRCA	Normal	4.05136
TCGA-A7-A0CH-11	BRCA	Normal	5.12432
TCGA-A7-A13G-11	BRCA	Normal	3.8074
TCGA-BH-A18S-11	BRCA	Normal	5.26157
TCGA-BH-A0BV-11	BRCA	Normal	5.35544
TCGA-BH-A0DO-11	BRCA	Normal	4.78977
TCGA-BH-A1EN-11	BRCA	Normal	4.95697
TCGA-BH-A1FC-11	BRCA	Normal	4.70264
TCGA-BH-A203-11	BRCA	Normal	4.32915
TCGA-BH-A209-11	BRCA	Normal	4.51285
TCGA-E9-A1ND-11	BRCA	Normal	5.22301
TCGA-BH-A1FR-11	BRCA	Normal	4.70706
TCGA-BH-A18U-11	BRCA	Normal	5.3136
TCGA-BH-A0BW-11	BRCA	Normal	5.16348
TCGA-BH-A0H9-11	BRCA	Normal	5.0426
TCGA-BH-A1EO-11	BRCA	Normal	4.50014
TCGA-BH-A1FD-11	BRCA	Normal	4.26982
TCGA-E9-A1RF-11	BRCA	Normal	3.64957
TCGA-E9-A1RD-11	BRCA	Normal	4.60469
TCGA-BH-A1FJ-11	BRCA	Normal	3.65418
TCGA-E2-A15M-11	BRCA	Normal	4.60881
TCGA-AC-A2FB-11	BRCA	Normal	4.70927
TCGA-BH-A0H7-11	BRCA	Normal	5.07471
TCGA-BH-A0B8-11	BRCA	Normal	4.68533
TCGA-BH-A0DL-11	BRCA	Normal	5.10772
TCGA-E9-A1R7-11	BRCA	Normal	4.34626
TCGA-A7-A0DC-11	BRCA	Normal	5.23723
TCGA-BH-A0DH-11	BRCA	Normal	5.07335
TCGA-E2-A1BC-11	BRCA	Normal	4.78919
TCGA-E9-A1RH-11	BRCA	Normal	3.9837
TCGA-GI-A2C8-11	BRCA	Normal	4.57229
TCGA-A7-A13E-11	BRCA	Normal	4.31176
TCGA-BH-A0AY-11	BRCA	Normal	4.98591
TCGA-BH-A0C0-11	BRCA	Normal	5.28358
TCGA-E9-A1NG-11	BRCA	Normal	4.98775
TCGA-BH-A0BC-11	BRCA	Normal	4.96674
TCGA-BH-A0DP-11	BRCA	Normal	5.40434
TCGA-BH-A18P-11	BRCA	Normal	4.49698
TCGA-BH-A1FB-11	BRCA	Normal	5.1663
TCGA-E9-A1NF-11	BRCA	Normal	4.94768
TCGA-BH-A0BZ-11	BRCA	Normal	4.57833
TCGA-E2-A1LH-11	BRCA	Normal	5.56223
TCGA-E2-A15K-11	BRCA	Normal	5.27579
TCGA-E9-A1N9-11	BRCA	Normal	5.47673
TCGA-E9-A1NA-11	BRCA	Normal	5.42524
TCGA-GI-A2C9-11	BRCA	Normal	5.30415
TCGA-A7-A0CE-11	BRCA	Normal	5.27014
TCGA-A7-A0DB-11	BRCA	Normal	4.45085
TCGA-BH-A0BT-11	BRCA	Normal	5.07035
TCGA-BH-A18J-11	BRCA	Normal	5.5635
TCGA-BH-A18Q-11	BRCA	Normal	5.05832
TCGA-E9-A1RC-11	BRCA	Normal	4.34768
TCGA-BH-A0BS-11	BRCA	Normal	5.32628
TCGA-BH-A1ET-11	BRCA	Normal	4.9864
TCGA-BH-A0BM-11	BRCA	Normal	5.39096
TCGA-BH-A0DV-11	BRCA	Normal	5.56742
TCGA-BH-A0B3-11	BRCA	Normal	5.11024
TCGA-BH-A1F2-11	BRCA	Normal	4.74257
TCGA-BH-A0E1-11	BRCA	Normal	5.2273
TCGA-E9-A1N6-11	BRCA	Normal	5.2679
TCGA-BH-A0BA-11	BRCA	Normal	5.09636
TCGA-BH-A1F6-11	BRCA	Normal	3.73446
TCGA-E2-A153-11	BRCA	Normal	5.69656
TCGA-BH-A18L-11	BRCA	Normal	5.23995
TCGA-BH-A18R-11	BRCA	Normal	4.83645
TCGA-BH-A0DK-11	BRCA	Normal	5.69127
TCGA-BH-A18V-11	BRCA	Normal	5.30191
TCGA-BH-A208-11	BRCA	Normal	5.23576
TCGA-BH-A0AZ-11	BRCA	Normal	5.478
TCGA-BH-A0C3-11	BRCA	Normal	4.64153
TCGA-BH-A1FH-11	BRCA	Normal	4.61706
TCGA-BH-A18K-11	BRCA	Normal	5.4266
TCGA-E2-A1LS-11	BRCA	Normal	4.31613
TCGA-BH-A0AU-11	BRCA	Normal	5.78292
TCGA-BH-A0H5-11	BRCA	Normal	5.25251
TCGA-BH-A1EV-11	BRCA	Normal	4.3263
TCGA-E2-A1IG-11	BRCA	Normal	5.15911
TCGA-E9-A1N5-11	BRCA	Normal	5.67783
TCGA-A7-A13F-11	BRCA	Normal	4.55706
TCGA-BH-A1FM-11	BRCA	Normal	4.86638
TCGA-BH-A1FU-11	BRCA	Normal	5.71971
TCGA-E2-A15I-11	BRCA	Normal	3.843
TCGA-BH-A0DZ-11	BRCA	Normal	5.98641
TCGA-E2-A158-11	BRCA	Normal	4.84745
TCGA-E9-A1RI-11	BRCA	Normal	3.59334
TCGA-BH-A0B7-11	BRCA	Normal	5.6106
TCGA-BH-A0DQ-11	BRCA	Normal	5.36978
TCGA-BH-A0BJ-11	BRCA	Normal	5.22613
TCGA-BH-A0DT-11	BRCA	Normal	5.3491
TCGA-E2-A1LB-11	BRCA	Normal	5.57711
TCGA-E9-A1N4-11	BRCA	Normal	5.40463
TCGA-AC-A2FF-11	BRCA	Normal	5.36598
TCGA-BH-A0B5-11	BRCA	Normal	4.51668
TCGA-E2-A1L7-11	BRCA	Normal	5.63833
TCGA-E9-A1RB-11	BRCA	Normal	4.61533
TCGA-BH-A0BQ-11	BRCA	Normal	5.08578
TCGA-BH-A18M-11	BRCA	Normal	5.42387
TCGA-BH-A0E0-11	BRCA	Normal	5.65597
TCGA-BH-A1EW-11	BRCA	Normal	5.11024
TCGA-A7-A0D9-11	BRCA	Normal	4.45553
TCGA-BH-A1FN-11	BRCA	Normal	4.0522
TCGA-BH-A0HA-11	BRCA	Normal	5.29021
TCGA-BH-A1FE-11	BRCA	Normal	4.07891
TCGA-BH-A0DG-11	BRCA	Normal	4.97129
GTEX-S7SE-0826-SM-4AT4D	BRCA	Normal	4.62992
GTEX-13S86-1226-SM-5S2OA	BRCA	Normal	5.25777
GTEX-S32W-2026-SM-4AD6E	BRCA	Normal	5.4019
GTEX-ZV6S-1826-SM-5NQ8D	BRCA	Normal	5.11481
GTEX-145ME-1526-SM-5Q5F2	BRCA	Normal	4.66621
GTEX-Y5V5-2126-SM-4WWFO	BRCA	Normal	5.32628
GTEX-Q2AG-0326-SM-48U1O	BRCA	Normal	5.39819
GTEX-WYVS-1726-SM-3NMAY	BRCA	Normal	5.48866
GTEX-139T6-1626-SM-5PNYZ	BRCA	Normal	4.79758
GTEX-Y114-2026-SM-4TT7L	BRCA	Normal	5.40834
GTEX-ZDTT-2126-SM-5S2OJ	BRCA	Normal	4.90976
GTEX-WRHU-0326-SM-3MJFY	BRCA	Normal	5.12432
GTEX-UJHI-1426-SM-3DB9C	BRCA	Normal	5.36978
GTEX-13N1W-0626-SM-5MR4U	BRCA	Normal	5.11481
GTEX-U8XE-0826-SM-4E3J1	BRCA	Normal	5.74414
GTEX-ZDYS-1126-SM-5K7UB	BRCA	Normal	5.10179
GTEX-YEC3-1026-SM-5IFI5	BRCA	Normal	4.86444
GTEX-Y5V6-2126-SM-4WWFX	BRCA	Normal	5.23109
GTEX-1269C-2426-SM-5FQSN	BRCA	Normal	5.3255
GTEX-ZF29-1926-SM-5S2P1	BRCA	Normal	5.40326
GTEX-XGQ4-0926-SM-4AT4U	BRCA	Normal	5.0018
GTEX-Y3IK-2326-SM-4WWDT	BRCA	Normal	5.3649
GTEX-11EM3-1326-SM-5N9C6	BRCA	Normal	5.39643
GTEX-117YX-1426-SM-5H12H	BRCA	Normal	4.84446
GTEX-QDT8-0626-SM-48TYW	BRCA	Normal	5.56282
GTEX-14ABY-2126-SM-5QGQZ	BRCA	Normal	5.27199
GTEX-XMK1-1126-SM-4IHJ8	BRCA	Normal	4.52605
GTEX-X4XY-0926-SM-4E3JD	BRCA	Normal	5.46667
GTEX-13NZB-2126-SM-5MR4Y	BRCA	Normal	5.55949
GTEX-12WSK-2226-SM-5GCO5	BRCA	Normal	4.93403
GTEX-117XS-1926-SM-5GICO	BRCA	Normal	4.47052
GTEX-XBED-1626-SM-47JYN	BRCA	Normal	5.51477
GTEX-11TT1-2126-SM-5GU5Y	BRCA	Normal	5.66303
GTEX-11ILO-2226-SM-5A5L1	BRCA	Normal	5.77614
GTEX-11EQ9-1826-SM-5Q5AJ	BRCA	Normal	4.96577
GTEX-WY7C-2726-SM-3NB3P	BRCA	Normal	5.20715
GTEX-111YS-1926-SM-5GICC	BRCA	Normal	5.29723
GTEX-T5JW-2026-SM-4DM63	BRCA	Normal	5.59425
GTEX-ZVZQ-0826-SM-51MRF	BRCA	Normal	4.64729
GTEX-ZQG8-0726-SM-5P9H9	BRCA	Normal	4.5904
GTEX-11P7K-0726-SM-5EGKX	BRCA	Normal	5.38335
GTEX-ZYFC-0826-SM-5E44K	BRCA	Normal	4.57833
GTEX-ZYT6-0126-SM-5E45J	BRCA	Normal	4.67246
GTEX-11P82-1326-SM-5HL62	BRCA	Normal	5.26975
GTEX-13113-1726-SM-5GCOO	BRCA	Normal	5.02816
GTEX-ZVE2-1226-SM-5NQ8R	BRCA	Normal	5.40121
GTEX-133LE-1726-SM-5K7VQ	BRCA	Normal	5.53228
GTEX-144GM-0926-SM-5O994	BRCA	Normal	4.91314
GTEX-WXYG-2226-SM-4E3IM	BRCA	Normal	5.26868
GTEX-S4UY-0726-SM-4AD6X	BRCA	Normal	5.02418
GTEX-11NV4-2026-SM-5N9DG	BRCA	Normal	4.94013
GTEX-11P81-1926-SM-5BC53	BRCA	Normal	5.09723
GTEX-146FH-0826-SM-5SI8T	BRCA	Normal	5.13054
GTEX-WYBS-0926-SM-3NM94	BRCA	Normal	5.41918
GTEX-12WSN-1326-SM-5GCNT	BRCA	Normal	5.26751
GTEX-13CF2-2026-SM-5K7VI	BRCA	Normal	5.54412
GTEX-XV7Q-2326-SM-4BRVZ	BRCA	Normal	5.40697
GTEX-1211K-1926-SM-5EQLB	BRCA	Normal	5.51125
GTEX-T6MN-0726-SM-32PML	BRCA	Normal	5.92453
GTEX-ZVT4-1026-SM-57WC4	BRCA	Normal	4.83992
GTEX-13O61-1826-SM-5KM4I	BRCA	Normal	5.2234
GTEX-131YS-0626-SM-5EGKL	BRCA	Normal	5.41342
GTEX-QVJO-1826-SM-447C9	BRCA	Normal	4.71312
GTEX-Y9LG-1426-SM-5IFJZ	BRCA	Normal	4.81609
GTEX-YJ8O-2226-SM-5IFHW	BRCA	Normal	4.89381
GTEX-13CF3-2126-SM-5IFJP	BRCA	Normal	5.35505
GTEX-11OF3-1926-SM-59889	BRCA	Normal	4.43826
GTEX-145MN-1926-SM-5SIAI	BRCA	Normal	4.98136
GTEX-12WSB-0626-SM-59HJO	BRCA	Normal	4.98049
GTEX-X15G-1626-SM-3NMB3	BRCA	Normal	5.48475
GTEX-13W3W-1226-SM-5LU4H	BRCA	Normal	5.54569
GTEX-13W46-0826-SM-5LU3H	BRCA	Normal	4.66736
GTEX-X4EP-2926-SM-3P5YQ	BRCA	Normal	5.59542
GTEX-ZTX8-1226-SM-4YCE9	BRCA	Normal	5.42563
GTEX-XUW1-2326-SM-4BOO5	BRCA	Normal	5.202
GTEX-XMD1-0826-SM-4AT52	BRCA	Normal	5.35651
GTEX-11I78-2226-SM-5PNYA	BRCA	Normal	4.96074
GTEX-ZEX8-2226-SM-57WC6	BRCA	Normal	5.1387
GTEX-13N11-1726-SM-5J1OJ	BRCA	Normal	5.67411
GTEX-XMD2-0926-SM-4WWEF	BRCA	Normal	4.71428
GTEX-U3ZH-1426-SM-4DXSR	BRCA	Normal	5.65852
GTEX-ZPIC-1126-SM-5BC7F	BRCA	Normal	4.87333
GTEX-QEG5-0726-SM-4R1JQ	BRCA	Normal	6.21937
GTEX-14E6E-1326-SM-5S2NR	BRCA	Normal	5.35583
GTEX-ZAJG-0626-SM-5HL8X	BRCA	Normal	6.47865
GTEX-ZYW4-0826-SM-5GIDG	BRCA	Normal	5.16796
GTEX-S341-1526-SM-4AD6K	BRCA	Normal	5.54168
GTEX-12WSM-1726-SM-5BC6J	BRCA	Normal	4.88608
GTEX-ZC5H-2626-SM-5J2MG	BRCA	Normal	5.55332
GTEX-11GSO-1926-SM-5A5K3	BRCA	Normal	4.48991
GTEX-132Q8-1426-SM-5EGK7	BRCA	Normal	5.2273
GTEX-11WQC-1726-SM-5GU4W	BRCA	Normal	5.41313
GTEX-139TU-0626-SM-5KM3X	BRCA	Normal	5.95886
GTEX-145MO-0826-SM-5NQBL	BRCA	Normal	4.65939
GTEX-YFC4-1426-SM-5IFJG	BRCA	Normal	5.54383
GTEX-ZA64-1526-SM-5CVMD	BRCA	Normal	5.10772
GTEX-13OW8-0226-SM-5K7UP	BRCA	Normal	4.9864
GTEX-Y3I4-1526-SM-4TT7K	BRCA	Normal	5.09801
GTEX-R55F-1726-SM-2TF4R	BRCA	Normal	5.58103
GTEX-Y5LM-1726-SM-4VDSX	BRCA	Normal	5.52416
GTEX-VJWN-0726-SM-3GIJ8	BRCA	Normal	4.8856
GTEX-12KS4-0126-SM-5Q5A5	BRCA	Normal	4.83037
GTEX-X261-0626-SM-3NMD9	BRCA	Normal	5.44693
GTEX-ZYWO-2326-SM-5GZY4	BRCA	Normal	5.19966
GTEX-V955-2026-SM-3GAFA	BRCA	Normal	4.39575
GTEX-T2YK-2226-SM-32QPT	BRCA	Normal	5.32335
GTEX-1117F-2826-SM-5GZXL	BRCA	Normal	5.26157
GTEX-RU1J-0626-SM-4WAWY	BRCA	Normal	5.59278
GTEX-12ZZX-1126-SM-5EGKB	BRCA	Normal	5.37613
GTEX-XQ8I-2426-SM-4WAXY	BRCA	Normal	5.0144
GTEX-Y8LW-1626-SM-5IFHX	BRCA	Normal	5.5223
GTEX-13D11-1026-SM-5IJFB	BRCA	Normal	5.4783
GTEX-VUSG-2226-SM-4KKZO	BRCA	Normal	5.38608
GTEX-13NZ9-1026-SM-5MR5K	BRCA	Normal	5.85148
GTEX-RU72-0626-SM-46MUI	BRCA	Normal	5.54941
GTEX-11GS4-2126-SM-5A5KR	BRCA	Normal	5.50998
GTEX-ZUA1-1526-SM-59HLS	BRCA	Normal	4.76712
GTEX-R53T-1526-SM-48FEK	BRCA	Normal	5.20871
GTEX-1313W-0826-SM-5EQ4T	BRCA	Normal	4.71043
GTEX-14753-2426-SM-5LU8U	BRCA	Normal	4.204
GTEX-ZVT2-1826-SM-5NQ8W	BRCA	Normal	4.95745
GTEX-R55D-0826-SM-48FEA	BRCA	Normal	4.93355
GTEX-ZF2S-2026-SM-5E461	BRCA	Normal	5.24414
GTEX-TML8-1226-SM-32QON	BRCA	Normal	5.14239
GTEX-11PRG-0826-SM-5EQ6A	BRCA	Normal	5.76662
GTEX-1192X-2326-SM-5987X	BRCA	Normal	5.32013
GTEX-XYKS-1326-SM-4BRUN	BRCA	Normal	5.25358
GTEX-ZF3C-2326-SM-5S2MZ	BRCA	Normal	4.75537
GTEX-11WQK-2426-SM-5GU5C	BRCA	Normal	6.02461
GTEX-132AR-0826-SM-5EGK6	BRCA	Normal	5.03911
GTEX-13O3P-0826-SM-5L3DH	BRCA	Normal	5.48993
GTEX-XUZC-1626-SM-4BRVP	BRCA	Normal	5.57202
GTEX-13PL6-2926-SM-5L3I2	BRCA	Normal	5.40434
GTEX-13FTY-2226-SM-5J1ND	BRCA	Normal	5.75091
GTEX-WOFL-0826-SM-3MJG1	BRCA	Normal	5.38755
GTEX-Y111-2026-SM-4SOJA	BRCA	Normal	4.86985
GTEX-11ONC-2126-SM-5HL6E	BRCA	Normal	4.80732
GTEX-WI4N-1426-SM-3LK7H	BRCA	Normal	5.34451
GTEX-13FTX-1126-SM-5N9EN	BRCA	Normal	4.26527
GTEX-13O3O-0826-SM-5K7WE	BRCA	Normal	5.48416
GTEX-ZV7C-1826-SM-5NQ83	BRCA	Normal	5.75111
GTEX-ZY6K-1626-SM-5GZWV	BRCA	Normal	5.79107
GTEX-SIU7-1626-SM-4BRUK	BRCA	Normal	5.55763
GTEX-13QIC-2326-SM-5LU5N	BRCA	Normal	5.1981
GTEX-YB5E-1726-SM-5IFJ3	BRCA	Normal	4.4542
GTEX-U412-1826-SM-4DXTJ	BRCA	Normal	5.54686
GTEX-131XW-0726-SM-5EGK3	BRCA	Normal	5.31575
GTEX-WYJK-1326-SM-3NB2T	BRCA	Normal	5.48446
GTEX-ZLFU-2126-SM-4WWEV	BRCA	Normal	5.0687
GTEX-ZVTK-0326-SM-51MRR	BRCA	Normal	5.23956
GTEX-ZU9S-1926-SM-5NQBP	BRCA	Normal	5.61148
GTEX-XUJ4-1926-SM-4BOOV	BRCA	Normal	5.10723
GTEX-XQ3S-1326-SM-4BOPQ	BRCA	Normal	4.67861
GTEX-YB5K-1626-SM-5IFIN	BRCA	Normal	4.70322
GTEX-144GL-2026-SM-5LU3O	BRCA	Normal	4.87681
GTEX-11DXZ-1926-SM-5GZZL	BRCA	Normal	4.47768
GTEX-UTHO-1026-SM-3GAF7	BRCA	Normal	4.56501
GTEX-REY6-2426-SM-48FF5	BRCA	Normal	5.45846
GTEX-ZXES-0826-SM-5E43C	BRCA	Normal	5.31068
GTEX-13FHO-0826-SM-5L3E8	BRCA	Normal	5.29499
GTEX-UPK5-2326-SM-3P5Z8	BRCA	Normal	5.45777
GTEX-QMRM-1626-SM-4R1KV	BRCA	Normal	4.63923
GTEX-ZDXO-0126-SM-5S2ND	BRCA	Normal	4.84996
GTEX-S33H-0326-SM-4AD6N	BRCA	Normal	4.8826
GTEX-U3ZN-1926-SM-4DXSG	BRCA	Normal	5.42055
GTEX-SE5C-2126-SM-4BRUJ	BRCA	Normal	5.34451
GTEX-14AS3-1626-SM-5S2OY	BRCA	Normal	5.00538
GTEX-11EI6-0626-SM-5985T	BRCA	Normal	5.28982
GTEX-13PVQ-1026-SM-5KM3M	BRCA	Normal	5.48152
GTEX-QEL4-2126-SM-447AE	BRCA	Normal	5.47351
GTEX-ZWKS-2826-SM-5NQ74	BRCA	Normal	4.77975
GTEX-11DXW-0626-SM-5N9ER	BRCA	Normal	5.35827
GTEX-139T8-0826-SM-5L3DE	BRCA	Normal	5.41147
GTEX-T6MO-0326-SM-32QOK	BRCA	Normal	5.11267
GTEX-ZLV1-1426-SM-4WWES	BRCA	Normal	5.31575
GTEX-1399U-1826-SM-5PNZ1	BRCA	Normal	5.30454
GTEX-11NSD-0926-SM-5N9DR	BRCA	Normal	5.0717
GTEX-ZT9W-2026-SM-51MRA	BRCA	Normal	4.75537
GTEX-147F4-2826-SM-5NQBN	BRCA	Normal	5.11315
TCGA-E2-A15K-06	BRCA	Tumor	5.41889
TCGA-AC-A6IX-06	BRCA	Tumor	4.66621
TCGA-BH-A18V-06	BRCA	Tumor	6.6226
TCGA-E2-A15A-06	BRCA	Tumor	5.89365
TCGA-E2-A15E-06	BRCA	Tumor	6.08085
TCGA-BH-A1ES-06	BRCA	Tumor	5.43461
TCGA-BH-A1FE-06	BRCA	Tumor	5.06132
TCGA-AO-A1KQ-01	BRCA	Tumor	5.43501
TCGA-E2-A14W-01	BRCA	Tumor	6.17173
TCGA-A1-A0SM-01	BRCA	Tumor	4.70379
TCGA-AR-A1AV-01	BRCA	Tumor	5.65646
TCGA-BH-A0B4-01	BRCA	Tumor	5.37261
TCGA-EW-A1PD-01	BRCA	Tumor	6.29172
TCGA-EW-A6SA-01	BRCA	Tumor	6.50387
TCGA-AC-A62V-01	BRCA	Tumor	6.34425
TCGA-BH-A0DD-01	BRCA	Tumor	5.49502
TCGA-AQ-A54O-01	BRCA	Tumor	5.82525
TCGA-D8-A1XS-01	BRCA	Tumor	5.30308
TCGA-A8-A085-01	BRCA	Tumor	5.89866
TCGA-A2-A25D-01	BRCA	Tumor	5.38442
TCGA-AC-A23H-01	BRCA	Tumor	5.60492
TCGA-AC-A3W6-01	BRCA	Tumor	5.87064
TCGA-B6-A0IC-01	BRCA	Tumor	5.8392
TCGA-BH-A1F8-01	BRCA	Tumor	4.59395
TCGA-C8-A26Y-01	BRCA	Tumor	5.56164
TCGA-D8-A1JK-01	BRCA	Tumor	4.96529
TCGA-E2-A9RU-01	BRCA	Tumor	6.26358
TCGA-LL-A6FP-01	BRCA	Tumor	5.49247
TCGA-A8-A08A-01	BRCA	Tumor	5.88824
TCGA-A8-A08L-01	BRCA	Tumor	7.09945
TCGA-E2-A15O-01	BRCA	Tumor	5.35193
TCGA-AN-A0FK-01	BRCA	Tumor	5.45152
TCGA-BH-A18N-01	BRCA	Tumor	5.69715
TCGA-BH-A1FG-01	BRCA	Tumor	4.83394
TCGA-D8-A73U-01	BRCA	Tumor	4.58312
TCGA-LL-A5YM-01	BRCA	Tumor	5.70127
TCGA-AC-A2FM-01	BRCA	Tumor	5.94932
TCGA-AC-A3HN-01	BRCA	Tumor	5.79725
TCGA-BH-A8FY-01	BRCA	Tumor	5.58318
TCGA-D8-A1XG-01	BRCA	Tumor	5.07335
TCGA-A2-A0CO-01	BRCA	Tumor	5.83546
TCGA-A2-A1G1-01	BRCA	Tumor	4.701
TCGA-A8-A07Z-01	BRCA	Tumor	5.43432
TCGA-D8-A1XC-01	BRCA	Tumor	5.57564
TCGA-E9-A54X-01	BRCA	Tumor	6.24503
TCGA-A7-A56D-01	BRCA	Tumor	5.74385
TCGA-A8-A06Z-01	BRCA	Tumor	6.49685
TCGA-A8-A09I-01	BRCA	Tumor	5.10393
TCGA-A8-A0A1-01	BRCA	Tumor	5.67979
TCGA-AC-A2B8-01	BRCA	Tumor	5.70676
TCGA-AQ-A1H2-01	BRCA	Tumor	5.21182
TCGA-D8-A1XV-01	BRCA	Tumor	4.62992
TCGA-E2-A1LK-01	BRCA	Tumor	6.44771
TCGA-LL-A50Y-01	BRCA	Tumor	5.89168
TCGA-A8-A09Q-01	BRCA	Tumor	5.86593
TCGA-A8-A09Z-01	BRCA	Tumor	5.95463
TCGA-A8-A0AD-01	BRCA	Tumor	5.67469
TCGA-AR-A1AJ-01	BRCA	Tumor	5.59963
TCGA-BH-A1EU-01	BRCA	Tumor	4.48217
TCGA-A2-A0SW-01	BRCA	Tumor	5.92482
TCGA-A8-A09R-01	BRCA	Tumor	5.40668
TCGA-BH-A0H6-01	BRCA	Tumor	6.01545
TCGA-BH-A0WA-01	BRCA	Tumor	5.89316
TCGA-C8-A131-01	BRCA	Tumor	5.40258
TCGA-S3-AA12-01	BRCA	Tumor	6.51692
TCGA-A8-A07E-01	BRCA	Tumor	6.02786
TCGA-A8-A084-01	BRCA	Tumor	5.84745
TCGA-B6-A0IH-01	BRCA	Tumor	4.82989
TCGA-BH-A0HK-01	BRCA	Tumor	5.06782
TCGA-BH-A18G-01	BRCA	Tumor	4.96713
TCGA-D8-A1X5-01	BRCA	Tumor	5.7257
TCGA-D8-A1XZ-01	BRCA	Tumor	5.37193
TCGA-A2-A0EV-01	BRCA	Tumor	5.68901
TCGA-A8-A06U-01	BRCA	Tumor	6.25904
TCGA-A8-A07R-01	BRCA	Tumor	6.02875
TCGA-A8-A081-01	BRCA	Tumor	5.59572
TCGA-A8-A0A9-01	BRCA	Tumor	6.01211
TCGA-AR-A1AP-01	BRCA	Tumor	5.76417
TCGA-BH-A1F0-01	BRCA	Tumor	5.21533
TCGA-BH-A204-01	BRCA	Tumor	4.22264
TCGA-BH-A42U-01	BRCA	Tumor	5.69548
TCGA-C8-A12K-01	BRCA	Tumor	6.57134
TCGA-D8-A145-01	BRCA	Tumor	5.59875
TCGA-D8-A1JN-01	BRCA	Tumor	5.64127
TCGA-D8-A1X6-01	BRCA	Tumor	5.68627
TCGA-D8-A1Y1-01	BRCA	Tumor	4.99279
TCGA-E2-A1IH-01	BRCA	Tumor	4.28025
TCGA-EW-A1IW-01	BRCA	Tumor	4.9741
TCGA-OL-A66J-01	BRCA	Tumor	5.40492
TCGA-A2-A0EU-01	BRCA	Tumor	5.92453
TCGA-A7-A0CH-01	BRCA	Tumor	5.3452
TCGA-A7-A13G-01	BRCA	Tumor	3.89141
TCGA-A7-A3RF-01	BRCA	Tumor	5.67048
TCGA-A8-A09G-01	BRCA	Tumor	5.61854
TCGA-AC-A2FG-01	BRCA	Tumor	5.3255
TCGA-AC-A3EH-01	BRCA	Tumor	6.16956
TCGA-AC-A3QP-01	BRCA	Tumor	5.77928
TCGA-AC-A62Y-01	BRCA	Tumor	5.36178
TCGA-AN-A0AJ-01	BRCA	Tumor	5.7785
TCGA-BH-A0E7-01	BRCA	Tumor	5.68568
TCGA-BH-A18S-01	BRCA	Tumor	5.53483
TCGA-BH-A1EY-01	BRCA	Tumor	5.82328
TCGA-D8-A1JF-01	BRCA	Tumor	3.99279
TCGA-D8-A73W-01	BRCA	Tumor	4.70206
TCGA-E2-A105-01	BRCA	Tumor	6.21099
TCGA-E2-A14P-01	BRCA	Tumor	6.59271
TCGA-LD-A74U-01	BRCA	Tumor	5.69038
TCGA-A7-A0CG-01	BRCA	Tumor	4.87333
TCGA-AC-A2BK-01	BRCA	Tumor	6.03938
TCGA-AO-A1KT-01	BRCA	Tumor	4.89816
TCGA-BH-A0BV-01	BRCA	Tumor	5.72442
TCGA-BH-A0DO-01	BRCA	Tumor	5.23878
TCGA-BH-A0HI-01	BRCA	Tumor	5.68009
TCGA-BH-A1EN-01	BRCA	Tumor	4.91218
TCGA-BH-A1FC-01	BRCA	Tumor	4.94671
TCGA-BH-A203-01	BRCA	Tumor	5.94833
TCGA-C8-A12Q-01	BRCA	Tumor	5.37222
TCGA-E2-A1IL-01	BRCA	Tumor	5.73983
TCGA-E2-A2P5-01	BRCA	Tumor	5.86838
TCGA-E9-A3Q9-01	BRCA	Tumor	4.36595
TCGA-A2-A4S0-01	BRCA	Tumor	5.83743
TCGA-A8-A06X-01	BRCA	Tumor	6.37369
TCGA-AO-A1KP-01	BRCA	Tumor	3.45418
TCGA-BH-A0HF-01	BRCA	Tumor	5.45552
TCGA-BH-A0W5-01	BRCA	Tumor	5.54256
TCGA-BH-A209-01	BRCA	Tumor	5.66587
TCGA-D8-A1J8-01	BRCA	Tumor	3.80526
TCGA-D8-A1JS-01	BRCA	Tumor	5.58191
TCGA-E2-A2P6-01	BRCA	Tumor	5.62647
TCGA-EW-A1P5-01	BRCA	Tumor	6.17568
TCGA-LL-A6FQ-01	BRCA	Tumor	6.01723
TCGA-WT-AB44-01	BRCA	Tumor	5.07297
TCGA-A2-A0D1-01	BRCA	Tumor	5.92984
TCGA-A8-A07W-01	BRCA	Tumor	6.22924
TCGA-A8-A08Z-01	BRCA	Tumor	5.91341
TCGA-A8-A099-01	BRCA	Tumor	4.80375
TCGA-AC-A23G-01	BRCA	Tumor	5.51194
TCGA-AC-A2QI-01	BRCA	Tumor	6.12865
TCGA-AC-A5EH-01	BRCA	Tumor	6.16808
TCGA-AN-A0AK-01	BRCA	Tumor	6.42171
TCGA-B6-A40B-01	BRCA	Tumor	5.36949
TCGA-BH-A0BP-01	BRCA	Tumor	5.75729
TCGA-D8-A1XJ-01	BRCA	Tumor	5.36286
TCGA-E2-A14O-01	BRCA	Tumor	5.33418
TCGA-E2-A15G-01	BRCA	Tumor	5.84775
TCGA-A8-A06T-01	BRCA	Tumor	5.89316
TCGA-A8-A094-01	BRCA	Tumor	5.8055
TCGA-A8-A09M-01	BRCA	Tumor	5.40297
TCGA-AC-A3TN-01	BRCA	Tumor	6.10282
TCGA-AC-A8OR-01	BRCA	Tumor	6.08706
TCGA-AO-A12G-01	BRCA	Tumor	5.07937
TCGA-B6-A0IM-01	BRCA	Tumor	5.99842
TCGA-BH-A42T-01	BRCA	Tumor	5.90692
TCGA-D8-A27G-01	BRCA	Tumor	5.6843
TCGA-E9-A1ND-01	BRCA	Tumor	5.44458
TCGA-EW-A423-01	BRCA	Tumor	5.67724
TCGA-OL-A66P-01	BRCA	Tumor	5.58377
TCGA-V7-A7HQ-01	BRCA	Tumor	6.76283
TCGA-A2-A1FV-01	BRCA	Tumor	4.71976
TCGA-A8-A090-01	BRCA	Tumor	5.9143
TCGA-AC-A3YI-01	BRCA	Tumor	6.32785
TCGA-AC-A5XS-01	BRCA	Tumor	5.20637
TCGA-AC-A5XU-01	BRCA	Tumor	5.88195
TCGA-AN-A03X-01	BRCA	Tumor	5.00316
TCGA-B6-A0IP-01	BRCA	Tumor	5.72874
TCGA-C8-A1HM-01	BRCA	Tumor	5.16387
TCGA-D8-A142-01	BRCA	Tumor	5.28573
TCGA-D8-A1XY-01	BRCA	Tumor	5.13919
TCGA-E2-A14U-01	BRCA	Tumor	6.13525
TCGA-E2-A1B4-01	BRCA	Tumor	5.86465
TCGA-E2-A1IF-01	BRCA	Tumor	5.61971
TCGA-E9-A1RE-01	BRCA	Tumor	5.83871
TCGA-E9-A22A-01	BRCA	Tumor	5.29538
TCGA-OL-A66H-01	BRCA	Tumor	6.285
TCGA-A2-A0CS-01	BRCA	Tumor	4.74902
TCGA-A2-A0CU-01	BRCA	Tumor	5.97018
TCGA-A2-A0EM-01	BRCA	Tumor	5.5407
TCGA-A8-A07S-01	BRCA	Tumor	5.28505
TCGA-A8-A096-01	BRCA	Tumor	5.41684
TCGA-A8-A09E-01	BRCA	Tumor	5.33096
TCGA-A8-A0A4-01	BRCA	Tumor	6.36914
TCGA-AC-A6IW-01	BRCA	Tumor	7.03553
TCGA-AR-A0U0-01	BRCA	Tumor	6.54165
TCGA-B6-A0I1-01	BRCA	Tumor	5.75091
TCGA-B6-A0RP-01	BRCA	Tumor	5.2754
TCGA-BH-A0BG-01	BRCA	Tumor	5.64333
TCGA-BH-A1FR-01	BRCA	Tumor	5.84126
TCGA-D8-A1JP-01	BRCA	Tumor	5.41274
TCGA-E2-A1LL-01	BRCA	Tumor	6.92194
TCGA-LD-A9QF-01	BRCA	Tumor	5.20676
TCGA-LQ-A4E4-01	BRCA	Tumor	5.28427
TCGA-UL-AAZ6-01	BRCA	Tumor	6.37211
TCGA-A7-A26H-01	BRCA	Tumor	5.58524
TCGA-AC-A62X-01	BRCA	Tumor	5.86819
TCGA-AC-A8OP-01	BRCA	Tumor	5.37291
TCGA-AC-A8OQ-01	BRCA	Tumor	7.06967
TCGA-AO-A125-01	BRCA	Tumor	4.59337
TCGA-BH-A0EA-01	BRCA	Tumor	5.18702
TCGA-BH-A18U-01	BRCA	Tumor	5.49727
TCGA-D8-A1JL-01	BRCA	Tumor	6.23171
TCGA-D8-A27H-01	BRCA	Tumor	5.98484
TCGA-E2-A572-01	BRCA	Tumor	6.10706
TCGA-E9-A2JS-01	BRCA	Tumor	6.11544
TCGA-GM-A3NY-01	BRCA	Tumor	5.85001
TCGA-OL-A66K-01	BRCA	Tumor	5.82269
TCGA-PE-A5DC-01	BRCA	Tumor	5.57437
TCGA-A2-A0CT-01	BRCA	Tumor	5.84195
TCGA-A2-A1G4-01	BRCA	Tumor	5.36881
TCGA-A7-A3IY-01	BRCA	Tumor	4.8885
TCGA-A8-A08S-01	BRCA	Tumor	5.01391
TCGA-AC-A8OS-01	BRCA	Tumor	5.4915
TCGA-AN-A0FD-01	BRCA	Tumor	5.66136
TCGA-AO-A0J7-01	BRCA	Tumor	5.28544
TCGA-B6-A0RO-01	BRCA	Tumor	6.00364
TCGA-BH-A0BW-01	BRCA	Tumor	5.93003
TCGA-BH-A0DS-01	BRCA	Tumor	5.29898
TCGA-D8-A1Y2-01	BRCA	Tumor	5.60913
TCGA-E2-A1IK-01	BRCA	Tumor	5.306
TCGA-E2-A1LE-01	BRCA	Tumor	6.14265
TCGA-E9-A1NH-01	BRCA	Tumor	5.09296
TCGA-E9-A22B-01	BRCA	Tumor	5.88382
TCGA-E9-A295-01	BRCA	Tumor	5.38647
TCGA-OL-A5D6-01	BRCA	Tumor	6.25233
TCGA-OL-A66L-01	BRCA	Tumor	6.14955
TCGA-S3-A6ZG-01	BRCA	Tumor	5.72933
TCGA-A1-A0SB-01	BRCA	Tumor	5.60825
TCGA-A2-A0EN-01	BRCA	Tumor	4.60171
TCGA-A2-A259-01	BRCA	Tumor	5.7674
TCGA-A7-A425-01	BRCA	Tumor	6.21178
TCGA-A8-A08P-01	BRCA	Tumor	5.69931
TCGA-A8-A09W-01	BRCA	Tumor	4.51477
TCGA-AN-A0AS-01	BRCA	Tumor	5.95837
TCGA-AQ-A0Y5-01	BRCA	Tumor	5.28651
TCGA-AR-A1AK-01	BRCA	Tumor	5.74228
TCGA-AR-A2LL-01	BRCA	Tumor	5.55274
TCGA-BH-A18T-01	BRCA	Tumor	6.13525
TCGA-C8-A12M-01	BRCA	Tumor	5.79725
TCGA-D8-A1JT-01	BRCA	Tumor	3.83184
TCGA-E9-A1N3-01	BRCA	Tumor	5.63608
TCGA-E9-A1R3-01	BRCA	Tumor	5.13831
TCGA-EW-A1J6-01	BRCA	Tumor	3.7613
TCGA-EW-A1PB-01	BRCA	Tumor	5.35125
TCGA-LL-A7T0-01	BRCA	Tumor	6.92779
TCGA-OL-A5D7-01	BRCA	Tumor	7.83911
TCGA-A8-A06R-01	BRCA	Tumor	6.45384
TCGA-A8-A079-01	BRCA	Tumor	5.42797
TCGA-A8-A07B-01	BRCA	Tumor	5.85403
TCGA-A8-A07I-01	BRCA	Tumor	6.22727
TCGA-A8-A09C-01	BRCA	Tumor	5.44927
TCGA-AN-A0XP-01	BRCA	Tumor	5.0206
TCGA-AO-A03O-01	BRCA	Tumor	6.3891
TCGA-AO-A12H-01	BRCA	Tumor	5.70186
TCGA-AO-A1KS-01	BRCA	Tumor	4.57047
TCGA-AR-A2LE-01	BRCA	Tumor	4.66218
TCGA-BH-A0E6-01	BRCA	Tumor	5.99006
TCGA-BH-A0EB-01	BRCA	Tumor	4.82275
TCGA-BH-A0H0-01	BRCA	Tumor	5.99665
TCGA-BH-A0H9-01	BRCA	Tumor	6.06548
TCGA-BH-A1FL-01	BRCA	Tumor	5.90348
TCGA-D8-A1XQ-01	BRCA	Tumor	4.83896
TCGA-E2-A56Z-01	BRCA	Tumor	6.03712
TCGA-E2-A576-01	BRCA	Tumor	5.90663
TCGA-E9-A24A-01	BRCA	Tumor	4.80789
TCGA-GM-A2D9-01	BRCA	Tumor	5.35827
TCGA-LL-A9Q3-01	BRCA	Tumor	5.94932
TCGA-A7-A6VX-01	BRCA	Tumor	5.75298
TCGA-A8-A07P-01	BRCA	Tumor	5.85777
TCGA-A8-A09K-01	BRCA	Tumor	5.99321
TCGA-A8-A09T-01	BRCA	Tumor	5.93003
TCGA-AC-A3OD-01	BRCA	Tumor	3.68058
TCGA-AN-A046-01	BRCA	Tumor	5.81169
TCGA-AN-A0XN-01	BRCA	Tumor	4.66506
TCGA-AO-A0JF-01	BRCA	Tumor	5.26907
TCGA-AR-A0TR-01	BRCA	Tumor	6.39947
TCGA-AR-A5QN-01	BRCA	Tumor	5.60375
TCGA-AR-A5QQ-01	BRCA	Tumor	6.37902
TCGA-B6-A0RQ-01	BRCA	Tumor	5.63078
TCGA-B6-A1KF-01	BRCA	Tumor	4.82574
TCGA-BH-A0EE-01	BRCA	Tumor	6.06135
TCGA-BH-A1EO-01	BRCA	Tumor	5.1946
TCGA-BH-A1FD-01	BRCA	Tumor	6.58311
TCGA-C8-A3M8-01	BRCA	Tumor	6.39177
TCGA-D8-A4Z1-01	BRCA	Tumor	6.02195
TCGA-E2-A154-01	BRCA	Tumor	5.08665
TCGA-E9-A1RF-01	BRCA	Tumor	5.71804
TCGA-EW-A1P1-01	BRCA	Tumor	5.44663
TCGA-XX-A89A-01	BRCA	Tumor	5.20754
TCGA-A1-A0SO-01	BRCA	Tumor	6.07661
TCGA-A2-A0CW-01	BRCA	Tumor	6.16729
TCGA-A2-A0YF-01	BRCA	Tumor	4.29866
TCGA-A2-A0YM-01	BRCA	Tumor	5.89679
TCGA-A2-A4RX-01	BRCA	Tumor	6.07918
TCGA-A8-A083-01	BRCA	Tumor	5.5774
TCGA-AN-A0FW-01	BRCA	Tumor	5.8222
TCGA-AN-A0XV-01	BRCA	Tumor	5.47771
TCGA-AO-A0J3-01	BRCA	Tumor	5.31799
TCGA-B6-A0WV-01	BRCA	Tumor	5.57202
TCGA-B6-A1KC-01	BRCA	Tumor	3.93168
TCGA-BH-A0GY-01	BRCA	Tumor	6.37191
TCGA-BH-A0HN-01	BRCA	Tumor	5.34451
TCGA-BH-A1EX-01	BRCA	Tumor	5.13627
TCGA-C8-A12L-01	BRCA	Tumor	5.40873
TCGA-E2-A10B-01	BRCA	Tumor	5.73011
TCGA-E9-A1RD-01	BRCA	Tumor	5.04484
TCGA-GM-A4E0-01	BRCA	Tumor	4.93926
TCGA-LL-A73Y-01	BRCA	Tumor	5.25699
TCGA-OL-A97C-01	BRCA	Tumor	5.62794
TCGA-S3-AA11-01	BRCA	Tumor	6.55689
TCGA-A2-A04N-01	BRCA	Tumor	6.03387
TCGA-A2-A0SU-01	BRCA	Tumor	5.68901
TCGA-A2-A0T2-01	BRCA	Tumor	6.48449
TCGA-A2-A25F-01	BRCA	Tumor	5.0917
TCGA-A2-A4S1-01	BRCA	Tumor	6.34089
TCGA-A7-A0CD-01	BRCA	Tumor	5.42192
TCGA-A8-A06N-01	BRCA	Tumor	6.04174
TCGA-A8-A06Y-01	BRCA	Tumor	4.89526
TCGA-A8-A076-01	BRCA	Tumor	5.73413
TCGA-A8-A07U-01	BRCA	Tumor	5.22224
TCGA-A8-A08H-01	BRCA	Tumor	5.37261
TCGA-A8-A0A2-01	BRCA	Tumor	5.33125
TCGA-AC-A3W7-01	BRCA	Tumor	6.27404
TCGA-AC-A3YJ-01	BRCA	Tumor	5.74797
TCGA-AN-A03Y-01	BRCA	Tumor	5.42192
TCGA-AR-A0TV-01	BRCA	Tumor	6.04352
TCGA-B6-A0IO-01	BRCA	Tumor	5.6845
TCGA-BH-A0B1-01	BRCA	Tumor	5.65823
TCGA-BH-A1FJ-01	BRCA	Tumor	5.72903
TCGA-D8-A1X9-01	BRCA	Tumor	6.0383
TCGA-D8-A27E-01	BRCA	Tumor	5.29723
TCGA-E2-A15M-01	BRCA	Tumor	4.96442
TCGA-E9-A1R4-01	BRCA	Tumor	6.07336
TCGA-EW-A1PC-01	BRCA	Tumor	6.16246
TCGA-OL-A5S0-01	BRCA	Tumor	6.14245
TCGA-W8-A86G-01	BRCA	Tumor	5.82937
TCGA-A7-A26I-01	BRCA	Tumor	4.01987
TCGA-A8-A07F-01	BRCA	Tumor	5.68901
TCGA-A8-A07G-01	BRCA	Tumor	5.22301
TCGA-A8-A08C-01	BRCA	Tumor	5.63637
TCGA-A8-A097-01	BRCA	Tumor	5.54285
TCGA-AC-A2FB-01	BRCA	Tumor	5.14123
TCGA-AC-A2FO-01	BRCA	Tumor	5.67215
TCGA-AC-A3W5-01	BRCA	Tumor	5.80501
TCGA-AR-A1AW-01	BRCA	Tumor	5.41752
TCGA-AR-A1AY-01	BRCA	Tumor	5.89817
TCGA-AR-A24H-01	BRCA	Tumor	5.57985
TCGA-AR-A2LN-01	BRCA	Tumor	5.50206
TCGA-BH-A0H7-01	BRCA	Tumor	5.00267
TCGA-BH-A0HP-01	BRCA	Tumor	5.45914
TCGA-C8-A133-01	BRCA	Tumor	5.57956
TCGA-D8-A1Y0-01	BRCA	Tumor	5.02767
TCGA-E2-A14S-01	BRCA	Tumor	5.57623
TCGA-E2-A15L-01	BRCA	Tumor	5.77398
TCGA-E2-A15T-01	BRCA	Tumor	6.06844
TCGA-E9-A5FL-01	BRCA	Tumor	6.38367
TCGA-GM-A5PX-01	BRCA	Tumor	5.57045
TCGA-S3-AA10-01	BRCA	Tumor	6.47895
TCGA-A2-A0EQ-01	BRCA	Tumor	5.66734
TCGA-A8-A08T-01	BRCA	Tumor	5.96093
TCGA-A8-A0A6-01	BRCA	Tumor	4.75865
TCGA-AO-A0JC-01	BRCA	Tumor	5.03737
TCGA-AR-A0TX-01	BRCA	Tumor	5.90427
TCGA-AR-A1AX-01	BRCA	Tumor	6.01545
TCGA-B6-A0IB-01	BRCA	Tumor	4.81146
TCGA-BH-A0B8-01	BRCA	Tumor	5.17476
TCGA-BH-A0DL-01	BRCA	Tumor	6.13131
TCGA-BH-A201-01	BRCA	Tumor	5.84902
TCGA-C8-A135-01	BRCA	Tumor	5.9026
TCGA-D8-A1XA-01	BRCA	Tumor	6.49586
TCGA-D8-A27P-01	BRCA	Tumor	5.29645
TCGA-E2-A109-01	BRCA	Tumor	6.11642
TCGA-E2-A10E-01	BRCA	Tumor	4.4107
TCGA-E2-A14Z-01	BRCA	Tumor	6.03032
TCGA-E2-A15F-01	BRCA	Tumor	5.6496
TCGA-E2-A15R-01	BRCA	Tumor	6.93572
TCGA-E9-A1R7-01	BRCA	Tumor	6.81387
TCGA-EW-A1P6-01	BRCA	Tumor	6.31383
TCGA-LL-A5YL-01	BRCA	Tumor	5.05395
TCGA-PE-A5DD-01	BRCA	Tumor	5.91312
TCGA-S3-A6ZF-01	BRCA	Tumor	5.54784
TCGA-S3-AA17-01	BRCA	Tumor	4.65305
TCGA-5L-AAT1-01	BRCA	Tumor	6.05445
TCGA-A2-A0CY-01	BRCA	Tumor	5.21688
TCGA-A2-A0ER-01	BRCA	Tumor	5.17992
TCGA-A2-A0SV-01	BRCA	Tumor	6.21513
TCGA-A2-A0YD-01	BRCA	Tumor	5.68646
TCGA-A2-A0YG-01	BRCA	Tumor	5.8792
TCGA-A2-A1FZ-01	BRCA	Tumor	5.78557
TCGA-A7-A0DC-01	BRCA	Tumor	4.92575
TCGA-A7-A3J1-01	BRCA	Tumor	5.81994
TCGA-A8-A06P-01	BRCA	Tumor	5.84273
TCGA-A8-A06Q-01	BRCA	Tumor	5.92767
TCGA-AC-A4ZE-01	BRCA	Tumor	5.96348
TCGA-AN-A0FT-01	BRCA	Tumor	5.48895
TCGA-AN-A0XS-01	BRCA	Tumor	6.05199
TCGA-AO-A12B-01	BRCA	Tumor	5.10937
TCGA-B6-A0IK-01	BRCA	Tumor	6.57806
TCGA-B6-A1KI-01	BRCA	Tumor	4.92833
TCGA-BH-A0DH-01	BRCA	Tumor	5.62589
TCGA-BH-A0DI-01	BRCA	Tumor	5.79804
TCGA-BH-A18H-01	BRCA	Tumor	5.44595
TCGA-BH-A5J0-01	BRCA	Tumor	6.13466
TCGA-C8-A274-01	BRCA	Tumor	4.60344
TCGA-E2-A1AZ-01	BRCA	Tumor	6.3973
TCGA-E2-A1BC-01	BRCA	Tumor	5.56898
TCGA-E9-A1R5-01	BRCA	Tumor	4.50339
TCGA-E9-A1R6-01	BRCA	Tumor	6.39611
TCGA-E9-A1RH-01	BRCA	Tumor	5.51761
TCGA-E9-A2JT-01	BRCA	Tumor	5.32482
TCGA-E9-A54Y-01	BRCA	Tumor	5.92453
TCGA-E9-A5UP-01	BRCA	Tumor	5.02767
TCGA-EW-A1OY-01	BRCA	Tumor	5.8909
TCGA-GI-A2C8-01	BRCA	Tumor	4.84803
TCGA-GM-A3NW-01	BRCA	Tumor	5.60943
TCGA-GM-A5PV-01	BRCA	Tumor	5.78164
TCGA-OL-A5RU-01	BRCA	Tumor	5.90859
TCGA-S3-AA0Z-01	BRCA	Tumor	5.95532
TCGA-UU-A93S-01	BRCA	Tumor	5.0461
TCGA-3C-AALJ-01	BRCA	Tumor	6.33417
TCGA-A2-A04T-01	BRCA	Tumor	5.84549
TCGA-A2-A0CQ-01	BRCA	Tumor	5.14327
TCGA-A2-A0EY-01	BRCA	Tumor	5.43325
TCGA-A2-A0ST-01	BRCA	Tumor	5.04833
TCGA-A2-A0SY-01	BRCA	Tumor	5.42289
TCGA-A2-A0T4-01	BRCA	Tumor	4.98049
TCGA-A2-A0YI-01	BRCA	Tumor	4.18188
TCGA-A2-A1FW-01	BRCA	Tumor	5.57505
TCGA-A2-A3XS-01	BRCA	Tumor	5.47087
TCGA-A2-A4S2-01	BRCA	Tumor	5.96762
TCGA-A7-A0DA-01	BRCA	Tumor	5.48319
TCGA-A7-A3IZ-01	BRCA	Tumor	6.01683
TCGA-A7-A3J0-01	BRCA	Tumor	6.07228
TCGA-A7-A4SC-01	BRCA	Tumor	5.13705
TCGA-A7-A5ZV-01	BRCA	Tumor	5.97411
TCGA-A8-A09X-01	BRCA	Tumor	6.724
TCGA-AC-A23C-01	BRCA	Tumor	5.35856
TCGA-AC-A2FE-01	BRCA	Tumor	5.00093
TCGA-AN-A049-01	BRCA	Tumor	5.527
TCGA-AN-A0AT-01	BRCA	Tumor	6.51257
TCGA-AN-A0FL-01	BRCA	Tumor	5.89915
TCGA-AR-A1AT-01	BRCA	Tumor	5.28943
TCGA-AR-A255-01	BRCA	Tumor	5.09082
TCGA-AR-A2LK-01	BRCA	Tumor	5.90299
TCGA-AR-A5QM-01	BRCA	Tumor	5.51125
TCGA-B6-A0I9-01	BRCA	Tumor	5.48221
TCGA-B6-A0X4-01	BRCA	Tumor	5.34764
TCGA-B6-A0X7-01	BRCA	Tumor	5.57045
TCGA-B6-A2IU-01	BRCA	Tumor	5.50401
TCGA-BH-A0C0-01	BRCA	Tumor	6.83666
TCGA-BH-A0DE-01	BRCA	Tumor	4.67246
TCGA-BH-A0DX-01	BRCA	Tumor	5.84853
TCGA-BH-A0GZ-01	BRCA	Tumor	4.49698
TCGA-BH-A0HW-01	BRCA	Tumor	6.25924
TCGA-BH-A1F5-01	BRCA	Tumor	4.26906
TCGA-C8-A12X-01	BRCA	Tumor	4.93355
TCGA-D8-A140-01	BRCA	Tumor	5.31068
TCGA-D8-A1JE-01	BRCA	Tumor	3.7538
TCGA-D8-A1JG-01	BRCA	Tumor	5.98326
TCGA-D8-A1X8-01	BRCA	Tumor	4.71976
TCGA-D8-A1XB-01	BRCA	Tumor	5.44624
TCGA-D8-A27V-01	BRCA	Tumor	5.42592
TCGA-E2-A14R-01	BRCA	Tumor	5.75808
TCGA-E9-A1NG-01	BRCA	Tumor	5.64068
TCGA-E9-A1RG-01	BRCA	Tumor	6.0641
TCGA-EW-A6SB-01	BRCA	Tumor	5.53796
TCGA-GM-A2DB-01	BRCA	Tumor	7.09617
TCGA-LL-A441-01	BRCA	Tumor	5.13705
TCGA-A1-A0SG-01	BRCA	Tumor	6.36875
TCGA-A2-A0YK-01	BRCA	Tumor	5.21766
TCGA-A2-A1FX-01	BRCA	Tumor	5.7837
TCGA-A7-A13H-01	BRCA	Tumor	6.1112
TCGA-A8-A091-01	BRCA	Tumor	5.75327
TCGA-A8-A093-01	BRCA	Tumor	5.61795
TCGA-AN-A0FN-01	BRCA	Tumor	4.9174
TCGA-AN-A0XL-01	BRCA	Tumor	5.82269
TCGA-AO-A0J6-01	BRCA	Tumor	5.39233
TCGA-AO-A0J8-01	BRCA	Tumor	5.28651
TCGA-AO-A0J9-01	BRCA	Tumor	3.99008
TCGA-AO-A128-01	BRCA	Tumor	6.06006
TCGA-AQ-A04H-01	BRCA	Tumor	5.98297
TCGA-AR-A24S-01	BRCA	Tumor	4.7442
TCGA-B6-A0RE-01	BRCA	Tumor	6.84727
TCGA-B6-A0WT-01	BRCA	Tumor	5.56164
TCGA-B6-A0X5-01	BRCA	Tumor	5.84853
TCGA-BH-A0C1-01	BRCA	Tumor	5.12306
TCGA-BH-A6R9-01	BRCA	Tumor	5.1771
TCGA-C8-A278-01	BRCA	Tumor	4.97865
TCGA-D8-A1XT-01	BRCA	Tumor	5.10898
TCGA-D8-A1Y3-01	BRCA	Tumor	6.23575
TCGA-E2-A156-01	BRCA	Tumor	6.02057
TCGA-E2-A15C-01	BRCA	Tumor	5.61119
TCGA-E2-A15P-01	BRCA	Tumor	5.64588
TCGA-E2-A1IE-01	BRCA	Tumor	5.27355
TCGA-E9-A1NC-01	BRCA	Tumor	4.8349
TCGA-E9-A1QZ-01	BRCA	Tumor	4.85952
TCGA-EW-A1J3-01	BRCA	Tumor	4.61706
TCGA-EW-A3U0-01	BRCA	Tumor	5.90928
TCGA-LL-A440-01	BRCA	Tumor	5.52045
TCGA-LL-A740-01	BRCA	Tumor	6.08322
TCGA-LL-A8F5-01	BRCA	Tumor	5.22224
TCGA-OL-A5DA-01	BRCA	Tumor	6.52197
TCGA-Z7-A8R5-01	BRCA	Tumor	5.51282
TCGA-A2-A0CK-01	BRCA	Tumor	5.99951
TCGA-A2-A0CP-01	BRCA	Tumor	5.94036
TCGA-A2-A0D0-01	BRCA	Tumor	6.87652
TCGA-A8-A06O-01	BRCA	Tumor	5.88362
TCGA-AR-A1AL-01	BRCA	Tumor	5.34198
TCGA-B6-A0RL-01	BRCA	Tumor	5.82957
TCGA-B6-A0RN-01	BRCA	Tumor	5.49629
TCGA-BH-A0BC-01	BRCA	Tumor	5.49952
TCGA-BH-A0DP-01	BRCA	Tumor	5.35193
TCGA-BH-A0HY-01	BRCA	Tumor	5.45025
TCGA-BH-A18P-01	BRCA	Tumor	5.52103
TCGA-BH-A1FB-01	BRCA	Tumor	5.46667
TCGA-BH-A202-01	BRCA	Tumor	5.91646
TCGA-C8-A3M7-01	BRCA	Tumor	5.24793
TCGA-D8-A1JA-01	BRCA	Tumor	4.08239
TCGA-E2-A1IN-01	BRCA	Tumor	5.55616
TCGA-E2-A1IU-01	BRCA	Tumor	5.50685
TCGA-E9-A1NF-01	BRCA	Tumor	5.46569
TCGA-E9-A5FK-01	BRCA	Tumor	5.20005
TCGA-EW-A3E8-01	BRCA	Tumor	6.27701
TCGA-EW-A6SC-01	BRCA	Tumor	6.15645
TCGA-A1-A0SD-01	BRCA	Tumor	5.11228
TCGA-A2-A0T0-01	BRCA	Tumor	6.86769
TCGA-A2-A0YC-01	BRCA	Tumor	5.66273
TCGA-A2-A4S3-01	BRCA	Tumor	6.31995
TCGA-A8-A086-01	BRCA	Tumor	6.00541
TCGA-A8-A08F-01	BRCA	Tumor	6.49171
TCGA-AN-A0FJ-01	BRCA	Tumor	6.36213
TCGA-AN-A0XO-01	BRCA	Tumor	5.9026
TCGA-AO-A03N-01	BRCA	Tumor	3.99636
TCGA-AO-A0JD-01	BRCA	Tumor	6.81823
TCGA-AO-A0JL-01	BRCA	Tumor	4.62406
TCGA-AR-A0U3-01	BRCA	Tumor	5.42192
TCGA-AR-A2LQ-01	BRCA	Tumor	5.26566
TCGA-BH-A0BR-01	BRCA	Tumor	6.2323
TCGA-BH-A0BZ-01	BRCA	Tumor	6.8784
TCGA-BH-A0RX-01	BRCA	Tumor	5.32121
TCGA-C8-A1HE-01	BRCA	Tumor	5.25553
TCGA-C8-A26Z-01	BRCA	Tumor	5.95355
TCGA-C8-A8HP-01	BRCA	Tumor	6.44494
TCGA-D8-A1JC-01	BRCA	Tumor	5.05095
TCGA-D8-A1JM-01	BRCA	Tumor	4.97313
TCGA-D8-A27M-01	BRCA	Tumor	5.55029
TCGA-E2-A1LA-01	BRCA	Tumor	4.90444
TCGA-E2-A1LH-01	BRCA	Tumor	6.29942
TCGA-E9-A247-01	BRCA	Tumor	5.17233
TCGA-EW-A1J5-01	BRCA	Tumor	5.50529
TCGA-EW-A1P7-01	BRCA	Tumor	6.05445
TCGA-EW-A1PA-01	BRCA	Tumor	5.8792
TCGA-EW-A2FR-01	BRCA	Tumor	5.48573
TCGA-OK-A5Q2-01	BRCA	Tumor	5.36354
TCGA-OL-A66N-01	BRCA	Tumor	5.35086
TCGA-A2-A0ET-01	BRCA	Tumor	5.30083
TCGA-A8-A07L-01	BRCA	Tumor	5.86593
TCGA-A8-A082-01	BRCA	Tumor	6.02924
TCGA-A8-A09B-01	BRCA	Tumor	5.84195
TCGA-AC-A2QH-01	BRCA	Tumor	4.71456
TCGA-AN-A04D-01	BRCA	Tumor	5.09636
TCGA-AN-A0FV-01	BRCA	Tumor	5.72413
TCGA-AR-A250-01	BRCA	Tumor	5.30376
TCGA-B6-A0WS-01	BRCA	Tumor	5.81994
TCGA-B6-A0WW-01	BRCA	Tumor	4.90251
TCGA-BH-A0W3-01	BRCA	Tumor	5.48739
TCGA-BH-A8FZ-01	BRCA	Tumor	6.08765
TCGA-C8-A12N-01	BRCA	Tumor	5.34549
TCGA-C8-A26W-01	BRCA	Tumor	5.06346
TCGA-C8-A26X-01	BRCA	Tumor	4.82834
TCGA-D8-A27I-01	BRCA	Tumor	4.99143
TCGA-E2-A155-01	BRCA	Tumor	6.23842
TCGA-E2-A15K-01	BRCA	Tumor	5.87949
TCGA-E9-A1N9-01	BRCA	Tumor	6.57579
TCGA-E9-A1NA-01	BRCA	Tumor	5.76024
TCGA-E9-A1R0-01	BRCA	Tumor	5.50108
TCGA-E9-A228-01	BRCA	Tumor	5.84951
TCGA-EW-A1OW-01	BRCA	Tumor	5.76338
TCGA-EW-A1P8-01	BRCA	Tumor	5.4915
TCGA-GI-A2C9-01	BRCA	Tumor	5.99458
TCGA-GM-A2DH-01	BRCA	Tumor	6.14363
TCGA-GM-A2DK-01	BRCA	Tumor	5.97224
TCGA-GM-A2DN-01	BRCA	Tumor	5.2791
TCGA-A2-A3Y0-01	BRCA	Tumor	7.12516
TCGA-A7-A0CE-01	BRCA	Tumor	6.12579
TCGA-A7-A0CJ-01	BRCA	Tumor	6.20122
TCGA-A8-A07C-01	BRCA	Tumor	5.94607
TCGA-A8-A09N-01	BRCA	Tumor	6.59528
TCGA-A8-A0A7-01	BRCA	Tumor	5.21727
TCGA-AO-A03R-01	BRCA	Tumor	5.28358
TCGA-AR-A24Z-01	BRCA	Tumor	5.78576
TCGA-B6-A0RM-01	BRCA	Tumor	6.01565
TCGA-B6-A1KN-01	BRCA	Tumor	5.4016
TCGA-D8-A146-01	BRCA	Tumor	5.41615
TCGA-D8-A1XM-01	BRCA	Tumor	5.99183
TCGA-E2-A1IJ-01	BRCA	Tumor	5.4101
TCGA-E2-A1LI-01	BRCA	Tumor	5.39506
TCGA-GM-A2DC-01	BRCA	Tumor	6.14136
TCGA-GM-A2DM-01	BRCA	Tumor	5.9319
TCGA-OL-A5RZ-01	BRCA	Tumor	5.68989
TCGA-A1-A0SE-01	BRCA	Tumor	5.65166
TCGA-A2-A0EP-01	BRCA	Tumor	5.27014
TCGA-A2-A0YT-01	BRCA	Tumor	6.73698
TCGA-A7-A4SB-01	BRCA	Tumor	5.72815
TCGA-AC-A7VC-01	BRCA	Tumor	6.57618
TCGA-AN-A0AM-01	BRCA	Tumor	6.79385
TCGA-AN-A0G0-01	BRCA	Tumor	6.36667
TCGA-AO-A0JI-01	BRCA	Tumor	4.88608
TCGA-BH-A0AW-01	BRCA	Tumor	5.64646
TCGA-BH-A0B0-01	BRCA	Tumor	5.47087
TCGA-BH-A0BF-01	BRCA	Tumor	5.38579
TCGA-BH-A0BT-01	BRCA	Tumor	5.24492
TCGA-BH-A0HL-01	BRCA	Tumor	6.19057
TCGA-BH-A0HQ-01	BRCA	Tumor	5.91312
TCGA-BH-A18J-01	BRCA	Tumor	5.15746
TCGA-BH-A18Q-01	BRCA	Tumor	5.4269
TCGA-C8-A132-01	BRCA	Tumor	6.01299
TCGA-C8-A1HN-01	BRCA	Tumor	5.98366
TCGA-C8-A275-01	BRCA	Tumor	5.58494
TCGA-D8-A1JH-01	BRCA	Tumor	5.77536
TCGA-D8-A1XO-01	BRCA	Tumor	5.51321
TCGA-D8-A1XR-01	BRCA	Tumor	5.21727
TCGA-D8-A1XU-01	BRCA	Tumor	4.55218
TCGA-D8-A3Z6-01	BRCA	Tumor	6.02697
TCGA-E2-A152-01	BRCA	Tumor	5.91213
TCGA-E9-A1RC-01	BRCA	Tumor	4.63289
TCGA-E9-A22E-01	BRCA	Tumor	4.47635
TCGA-EW-A1OV-01	BRCA	Tumor	5.08238
TCGA-EW-A1OZ-01	BRCA	Tumor	6.19451
TCGA-EW-A1PE-01	BRCA	Tumor	5.17233
TCGA-HN-A2NL-01	BRCA	Tumor	5.9026
TCGA-LL-A442-01	BRCA	Tumor	5.60463
TCGA-3C-AAAU-01	BRCA	Tumor	6.63448
TCGA-A2-A0T1-01	BRCA	Tumor	5.23148
TCGA-A2-A3KC-01	BRCA	Tumor	5.27871
TCGA-A7-A26F-01	BRCA	Tumor	3.56462
TCGA-AN-A0AR-01	BRCA	Tumor	6.30613
TCGA-AN-A0FS-01	BRCA	Tumor	5.34344
TCGA-AN-A0FY-01	BRCA	Tumor	6.78651
TCGA-AN-A0XR-01	BRCA	Tumor	5.8169
TCGA-AQ-A7U7-01	BRCA	Tumor	5.49697
TCGA-AR-A24W-01	BRCA	Tumor	4.99231
TCGA-AR-A2LH-01	BRCA	Tumor	6.11603
TCGA-B6-A408-01	BRCA	Tumor	6.1669
TCGA-BH-A0BS-01	BRCA	Tumor	5.14443
TCGA-BH-A0HB-01	BRCA	Tumor	6.93255
TCGA-BH-A1ET-01	BRCA	Tumor	4.98737
TCGA-C8-A12P-01	BRCA	Tumor	5.98553
TCGA-C8-A12V-01	BRCA	Tumor	5.784
TCGA-D8-A1XK-01	BRCA	Tumor	5.78292
TCGA-D8-A27W-01	BRCA	Tumor	6.13643
TCGA-E2-A14X-01	BRCA	Tumor	5.63196
TCGA-EW-A1P0-01	BRCA	Tumor	5.77585
TCGA-LL-A73Z-01	BRCA	Tumor	5.90614
TCGA-WT-AB41-01	BRCA	Tumor	5.36178
TCGA-A1-A0SF-01	BRCA	Tumor	5.95305
TCGA-A1-A0SK-01	BRCA	Tumor	6.89893
TCGA-A2-A0CR-01	BRCA	Tumor	5.55303
TCGA-A2-A0EO-01	BRCA	Tumor	5.15824
TCGA-A7-A4SE-01	BRCA	Tumor	5.1771
TCGA-A7-A4SF-01	BRCA	Tumor	5.90112
TCGA-A8-A0AB-01	BRCA	Tumor	5.71451
TCGA-AC-A3QQ-01	BRCA	Tumor	3.86665
TCGA-AN-A0XT-01	BRCA	Tumor	4.5607
TCGA-AN-A0XU-01	BRCA	Tumor	5.09636
TCGA-AO-A03P-01	BRCA	Tumor	5.73413
TCGA-AO-A0JJ-01	BRCA	Tumor	5.24755
TCGA-AR-A0TY-01	BRCA	Tumor	5.66871
TCGA-AR-A0U4-01	BRCA	Tumor	6.0188
TCGA-AR-A1AS-01	BRCA	Tumor	5.67577
TCGA-AR-A24N-01	BRCA	Tumor	5.28758
TCGA-AR-A5QP-01	BRCA	Tumor	5.9081
TCGA-B6-A0X0-01	BRCA	Tumor	5.74365
TCGA-BH-A0BM-01	BRCA	Tumor	5.15376
TCGA-BH-A0BO-01	BRCA	Tumor	5.74581
TCGA-BH-A0DV-01	BRCA	Tumor	5.23956
TCGA-BH-A0HX-01	BRCA	Tumor	6.52187
TCGA-BH-A8G0-01	BRCA	Tumor	5.63225
TCGA-C8-A138-01	BRCA	Tumor	4.82834
TCGA-D8-A1JB-01	BRCA	Tumor	5.06482
TCGA-D8-A1JI-01	BRCA	Tumor	4.89188
TCGA-D8-A1JJ-01	BRCA	Tumor	6.0706
TCGA-D8-A3Z5-01	BRCA	Tumor	6.11603
TCGA-E2-A107-01	BRCA	Tumor	5.5919
TCGA-E2-A10C-01	BRCA	Tumor	5.16553
TCGA-E9-A244-01	BRCA	Tumor	4.61821
TCGA-GM-A2DO-01	BRCA	Tumor	5.24949
TCGA-LD-A7W6-01	BRCA	Tumor	5.94646
TCGA-PL-A8LV-01	BRCA	Tumor	5.96417
TCGA-A2-A04Y-01	BRCA	Tumor	6.24503
TCGA-A2-A0EW-01	BRCA	Tumor	5.27014
TCGA-A2-A0YH-01	BRCA	Tumor	5.21951
TCGA-A7-A2KD-01	BRCA	Tumor	5.83517
TCGA-A8-A08I-01	BRCA	Tumor	6.06243
TCGA-AO-A0JE-01	BRCA	Tumor	5.04571
TCGA-AR-A0TT-01	BRCA	Tumor	5.85374
TCGA-BH-A0B3-01	BRCA	Tumor	5.55792
TCGA-BH-A0E9-01	BRCA	Tumor	4.93781
TCGA-BH-A18I-01	BRCA	Tumor	5.81758
TCGA-BH-A1F2-01	BRCA	Tumor	3.38546
TCGA-BH-AB28-01	BRCA	Tumor	5.22846
TCGA-C8-A1HJ-01	BRCA	Tumor	5.00538
TCGA-C8-A1HK-01	BRCA	Tumor	5.40121
TCGA-C8-A8HQ-01	BRCA	Tumor	5.70794
TCGA-D8-A1XW-01	BRCA	Tumor	5.27462
TCGA-D8-A27T-01	BRCA	Tumor	5.2642
TCGA-D8-A73X-01	BRCA	Tumor	5.72001
TCGA-E2-A14V-01	BRCA	Tumor	5.54226
TCGA-E2-A1BD-01	BRCA	Tumor	5.52671
TCGA-EW-A1IZ-01	BRCA	Tumor	5.89168
TCGA-EW-A1PG-01	BRCA	Tumor	5.45122
TCGA-GM-A2DD-01	BRCA	Tumor	6.0061
TCGA-GM-A2DF-01	BRCA	Tumor	6.01614
TCGA-3C-AALK-01	BRCA	Tumor	6.06243
TCGA-5T-A9QA-01	BRCA	Tumor	5.58318
TCGA-A1-A0SI-01	BRCA	Tumor	5.80216
TCGA-A2-A0CX-01	BRCA	Tumor	5.53825
TCGA-A2-A0ES-01	BRCA	Tumor	5.28388
TCGA-A7-A4SD-01	BRCA	Tumor	6.62765
TCGA-A8-A08B-01	BRCA	Tumor	5.46168
TCGA-A8-A08J-01	BRCA	Tumor	5.71696
TCGA-A8-A08R-01	BRCA	Tumor	5.56654
TCGA-AN-A0FX-01	BRCA	Tumor	5.8222
TCGA-AR-A1AM-01	BRCA	Tumor	6.02431
TCGA-AR-A24V-01	BRCA	Tumor	5.35222
TCGA-AR-A24X-01	BRCA	Tumor	5.74552
TCGA-BH-A0AV-01	BRCA	Tumor	4.67246
TCGA-BH-A0E1-01	BRCA	Tumor	5.31214
TCGA-BH-A0HU-01	BRCA	Tumor	5.55332
TCGA-C8-A130-01	BRCA	Tumor	6.16917
TCGA-C8-A134-01	BRCA	Tumor	5.36139
TCGA-D8-A13Y-01	BRCA	Tumor	5.31146
TCGA-E2-A14T-01	BRCA	Tumor	6.13338
TCGA-E2-A1L8-01	BRCA	Tumor	3.8166
TCGA-E9-A1N6-01	BRCA	Tumor	6.20596
TCGA-E9-A243-01	BRCA	Tumor	4.15864
TCGA-EW-A1PH-01	BRCA	Tumor	5.64098
TCGA-EW-A2FW-01	BRCA	Tumor	5.10597
TCGA-GM-A2DI-01	BRCA	Tumor	5.93525
TCGA-LD-A7W5-01	BRCA	Tumor	6.89843
TCGA-OL-A5RY-01	BRCA	Tumor	5.33057
TCGA-A2-A0T7-01	BRCA	Tumor	5.70627
TCGA-A7-A6VV-01	BRCA	Tumor	6.33971
TCGA-A8-A07O-01	BRCA	Tumor	6.80852
TCGA-A8-A09V-01	BRCA	Tumor	5.53727
TCGA-AC-A7VB-01	BRCA	Tumor	7.18911
TCGA-AN-A04C-01	BRCA	Tumor	5.77948
TCGA-AO-A12E-01	BRCA	Tumor	5.63225
TCGA-AO-A1KR-01	BRCA	Tumor	6.61439
TCGA-AQ-A54N-01	BRCA	Tumor	6.63725
TCGA-AR-A1AH-01	BRCA	Tumor	6.68379
TCGA-AR-A251-01	BRCA	Tumor	5.96348
TCGA-B6-A0IA-01	BRCA	Tumor	5.15503
TCGA-B6-A0RH-01	BRCA	Tumor	5.79048
TCGA-B6-A40C-01	BRCA	Tumor	6.02904
TCGA-BH-A0BA-01	BRCA	Tumor	5.55489
TCGA-BH-A0EI-01	BRCA	Tumor	5.19616
TCGA-BH-A1F6-01	BRCA	Tumor	6.22667
TCGA-BH-A5IZ-01	BRCA	Tumor	7.07463
TCGA-D8-A13Z-01	BRCA	Tumor	5.84244
TCGA-D8-A143-01	BRCA	Tumor	5.87379
TCGA-D8-A1JU-01	BRCA	Tumor	5.13958
TCGA-E2-A153-01	BRCA	Tumor	5.39233
TCGA-E2-A15J-01	BRCA	Tumor	5.81199
TCGA-E2-A1II-01	BRCA	Tumor	5.61883
TCGA-E9-A1NI-01	BRCA	Tumor	5.88608
TCGA-E9-A1R2-01	BRCA	Tumor	7.20977
TCGA-E9-A248-01	BRCA	Tumor	4.94013
TCGA-EW-A424-01	BRCA	Tumor	5.28982
TCGA-OL-A5RX-01	BRCA	Tumor	5.75808
TCGA-S3-AA15-01	BRCA	Tumor	5.07549
TCGA-3C-AALI-01	BRCA	Tumor	5.32628
TCGA-4H-AAAK-01	BRCA	Tumor	6.24907
TCGA-A1-A0SN-01	BRCA	Tumor	5.84195
TCGA-A2-A04W-01	BRCA	Tumor	5.50401
TCGA-A2-A0T6-01	BRCA	Tumor	5.51448
TCGA-A2-A1G6-01	BRCA	Tumor	4.63865
TCGA-A2-A25C-01	BRCA	Tumor	4.72351
TCGA-A7-A26G-01	BRCA	Tumor	4.97265
TCGA-A7-A426-01	BRCA	Tumor	6.11229
TCGA-AC-A23E-01	BRCA	Tumor	5.28466
TCGA-AC-A3TM-01	BRCA	Tumor	6.05465
TCGA-AO-A0JB-01	BRCA	Tumor	5.94813
TCGA-AR-A0TW-01	BRCA	Tumor	7.48845
TCGA-AR-A1AR-01	BRCA	Tumor	5.26975
TCGA-AR-A252-01	BRCA	Tumor	4.52854
TCGA-AR-A254-01	BRCA	Tumor	5.03475
TCGA-B6-A0IG-01	BRCA	Tumor	5.46569
TCGA-B6-A0WZ-01	BRCA	Tumor	5.25436
TCGA-B6-A3ZX-01	BRCA	Tumor	5.82554
TCGA-BH-A18F-01	BRCA	Tumor	5.56595
TCGA-BH-A18L-01	BRCA	Tumor	6.15221
TCGA-BH-A18R-01	BRCA	Tumor	5.22146
TCGA-BH-A28O-01	BRCA	Tumor	5.71942
TCGA-C8-A12O-01	BRCA	Tumor	5.7729
TCGA-C8-A1HG-01	BRCA	Tumor	6.18505
TCGA-E2-A14Q-01	BRCA	Tumor	5.58406
TCGA-E2-A159-01	BRCA	Tumor	6.15507
TCGA-E2-A1B0-01	BRCA	Tumor	5.78655
TCGA-E2-A1LG-01	BRCA	Tumor	4.92175
TCGA-EW-A1J2-01	BRCA	Tumor	5.44693
TCGA-EW-A1PF-01	BRCA	Tumor	5.48895
TCGA-GM-A2DL-01	BRCA	Tumor	6.25174
TCGA-LL-A5YO-01	BRCA	Tumor	5.79107
TCGA-LL-A6FR-01	BRCA	Tumor	7.22566
TCGA-A2-A1G0-01	BRCA	Tumor	6.10164
TCGA-A2-A3XX-01	BRCA	Tumor	6.71182
TCGA-A2-A3XY-01	BRCA	Tumor	6.44128
TCGA-A2-A4RW-01	BRCA	Tumor	5.4266
TCGA-AC-A6IX-01	BRCA	Tumor	5.25855
TCGA-AO-A0JG-01	BRCA	Tumor	5.04396
TCGA-AQ-A1H3-01	BRCA	Tumor	5.21688
TCGA-AR-A1AQ-01	BRCA	Tumor	5.89866
TCGA-AR-A24Q-01	BRCA	Tumor	6.22648
TCGA-AR-A2LM-01	BRCA	Tumor	5.80963
TCGA-AR-A2LR-01	BRCA	Tumor	6.19136
TCGA-B6-A0I5-01	BRCA	Tumor	5.98435
TCGA-B6-A0I6-01	BRCA	Tumor	6.04155
TCGA-BH-A0DK-01	BRCA	Tumor	4.98272
TCGA-BH-A0E2-01	BRCA	Tumor	5.53297
TCGA-BH-A0W7-01	BRCA	Tumor	5.41215
TCGA-C8-A12W-01	BRCA	Tumor	6.68715
TCGA-C8-A8HR-01	BRCA	Tumor	6.06607
TCGA-D8-A27L-01	BRCA	Tumor	5.78999
TCGA-E9-A3HO-01	BRCA	Tumor	5.58769
TCGA-GM-A3XL-01	BRCA	Tumor	5.79362
TCGA-JL-A3YW-01	BRCA	Tumor	5.41518
TCGA-LL-A5YP-01	BRCA	Tumor	7.3434
TCGA-LL-A7SZ-01	BRCA	Tumor	5.84499
TCGA-OL-A6VQ-01	BRCA	Tumor	5.84372
TCGA-A2-A04Q-01	BRCA	Tumor	5.2418
TCGA-A2-A0SX-01	BRCA	Tumor	5.81149
TCGA-A2-A0YE-01	BRCA	Tumor	5.67979
TCGA-A2-A0YL-01	BRCA	Tumor	5.36032
TCGA-A7-A5ZX-01	BRCA	Tumor	5.96398
TCGA-A7-A6VW-01	BRCA	Tumor	5.90997
TCGA-A7-A6VY-01	BRCA	Tumor	6.6326
TCGA-A8-A092-01	BRCA	Tumor	5.73659
TCGA-AC-A2QJ-01	BRCA	Tumor	6.63923
TCGA-AO-A0J5-01	BRCA	Tumor	5.57202
TCGA-AQ-A04L-01	BRCA	Tumor	5.54471
TCGA-B6-A0X1-01	BRCA	Tumor	6.49507
TCGA-BH-A0C7-01	BRCA	Tumor	5.51448
TCGA-BH-A0HO-01	BRCA	Tumor	5.71804
TCGA-BH-A18V-01	BRCA	Tumor	6.75946
TCGA-BH-A208-01	BRCA	Tumor	4.8022
TCGA-C8-A27A-01	BRCA	Tumor	5.75141
TCGA-C8-A27B-01	BRCA	Tumor	4.9528
TCGA-D8-A1J9-01	BRCA	Tumor	5.61002
TCGA-E2-A150-01	BRCA	Tumor	6.46708
TCGA-E2-A573-01	BRCA	Tumor	5.6999
TCGA-E9-A1N8-01	BRCA	Tumor	6.46125
TCGA-E9-A1RA-01	BRCA	Tumor	5.85924
TCGA-E9-A3X8-01	BRCA	Tumor	5.75278
TCGA-EW-A1IX-01	BRCA	Tumor	5.79932
TCGA-EW-A1P3-01	BRCA	Tumor	5.3136
TCGA-OL-A6VR-01	BRCA	Tumor	6.16266
TCGA-A2-A04U-01	BRCA	Tumor	6.02126
TCGA-A2-A3KD-01	BRCA	Tumor	5.8677
TCGA-A7-A5ZW-01	BRCA	Tumor	5.60316
TCGA-A8-A09D-01	BRCA	Tumor	6.50792
TCGA-AC-A6IV-01	BRCA	Tumor	4.96113
TCGA-AO-A12A-01	BRCA	Tumor	5.30415
TCGA-AR-A0U2-01	BRCA	Tumor	5.84519
TCGA-AR-A1AI-01	BRCA	Tumor	6.14895
TCGA-AR-A1AO-01	BRCA	Tumor	6.08134
TCGA-AR-A24P-01	BRCA	Tumor	5.30376
TCGA-AR-A24U-01	BRCA	Tumor	5.63372
TCGA-B6-A401-01	BRCA	Tumor	6.08134
TCGA-B6-A402-01	BRCA	Tumor	6.29833
TCGA-BH-A0AZ-01	BRCA	Tumor	4.9832
TCGA-BH-A0B6-01	BRCA	Tumor	5.42494
TCGA-BH-A0BD-01	BRCA	Tumor	5.50812
TCGA-BH-A0C3-01	BRCA	Tumor	5.57437
TCGA-BH-A1FH-01	BRCA	Tumor	5.40395
TCGA-C8-A26V-01	BRCA	Tumor	5.78969
TCGA-D8-A27K-01	BRCA	Tumor	5.35329
TCGA-E2-A10F-01	BRCA	Tumor	5.82701
TCGA-E2-A15D-01	BRCA	Tumor	5.74149
TCGA-E2-A570-01	BRCA	Tumor	5.99478
TCGA-E9-A22G-01	BRCA	Tumor	5.45513
TCGA-E9-A245-01	BRCA	Tumor	5.37574
TCGA-S3-AA14-01	BRCA	Tumor	6.23782
TCGA-A2-A0CZ-01	BRCA	Tumor	5.60051
TCGA-A2-A0EX-01	BRCA	Tumor	6.03712
TCGA-A2-A3XV-01	BRCA	Tumor	6.84688
TCGA-A2-A3XZ-01	BRCA	Tumor	6.97421
TCGA-A2-A4RY-01	BRCA	Tumor	6.09829
TCGA-AC-A3BB-01	BRCA	Tumor	5.48641
TCGA-AO-A1KO-01	BRCA	Tumor	4.1293
TCGA-AR-A0TS-01	BRCA	Tumor	5.15182
TCGA-AR-A1AN-01	BRCA	Tumor	5.8963
TCGA-AR-A24K-01	BRCA	Tumor	5.75514
TCGA-AR-A24T-01	BRCA	Tumor	3.8728
TCGA-AR-A2LO-01	BRCA	Tumor	5.36705
TCGA-B6-A0I8-01	BRCA	Tumor	5.51692
TCGA-BH-A0H3-01	BRCA	Tumor	5.19373
TCGA-BH-A0W4-01	BRCA	Tumor	5.72599
TCGA-BH-A18K-01	BRCA	Tumor	5.01478
TCGA-BH-A28Q-01	BRCA	Tumor	5.61913
TCGA-BH-A6R8-01	BRCA	Tumor	6.19866
TCGA-C8-A12U-01	BRCA	Tumor	6.62765
TCGA-E2-A1B5-01	BRCA	Tumor	4.94255
TCGA-E2-A1LS-01	BRCA	Tumor	3.57043
TCGA-GM-A2DA-01	BRCA	Tumor	5.91577
TCGA-GM-A3XG-01	BRCA	Tumor	5.92384
TCGA-JL-A3YX-01	BRCA	Tumor	6.34771
TCGA-LL-A5YN-01	BRCA	Tumor	5.55
TCGA-XX-A899-01	BRCA	Tumor	5.69401
TCGA-Z7-A8R6-01	BRCA	Tumor	6.37952
TCGA-A1-A0SQ-01	BRCA	Tumor	5.91292
TCGA-A2-A0D2-01	BRCA	Tumor	6.20043
TCGA-A2-A3XT-01	BRCA	Tumor	6.51811
TCGA-A8-A08O-01	BRCA	Tumor	6.04174
TCGA-A8-A095-01	BRCA	Tumor	5.74385
TCGA-AC-A2FK-01	BRCA	Tumor	5.56076
TCGA-AN-A0FZ-01	BRCA	Tumor	6.52345
TCGA-AQ-A04J-01	BRCA	Tumor	5.95699
TCGA-AR-A24R-01	BRCA	Tumor	5.29206
TCGA-AR-A256-01	BRCA	Tumor	5.16232
TCGA-B6-A0I2-01	BRCA	Tumor	5.31321
TCGA-B6-A0IN-01	BRCA	Tumor	5.45249
TCGA-BH-A0AU-01	BRCA	Tumor	6.27987
TCGA-BH-A0H5-01	BRCA	Tumor	4.99415
TCGA-BH-A1EV-01	BRCA	Tumor	4.99821
TCGA-BH-A2L8-01	BRCA	Tumor	6.13151
TCGA-C8-A12Z-01	BRCA	Tumor	4.87971
TCGA-D8-A147-01	BRCA	Tumor	6.09908
TCGA-D8-A1XF-01	BRCA	Tumor	5.55058
TCGA-E2-A15A-01	BRCA	Tumor	5.80943
TCGA-E2-A1B1-01	BRCA	Tumor	5.41781
TCGA-E2-A1IG-01	BRCA	Tumor	6.11544
TCGA-E9-A1N5-01	BRCA	Tumor	6.07681
TCGA-E9-A226-01	BRCA	Tumor	4.85749
TCGA-E9-A249-01	BRCA	Tumor	5.18906
TCGA-E9-A6HE-01	BRCA	Tumor	6.25243
TCGA-HN-A2OB-01	BRCA	Tumor	5.9262
TCGA-A2-A25A-01	BRCA	Tumor	5.21533
TCGA-A7-A13F-01	BRCA	Tumor	4.76549
TCGA-B6-A0RI-01	BRCA	Tumor	6.07829
TCGA-B6-A409-01	BRCA	Tumor	7.24871
TCGA-BH-A0B9-01	BRCA	Tumor	5.61501
TCGA-BH-A1FM-01	BRCA	Tumor	4.22728
TCGA-BH-A1FU-01	BRCA	Tumor	6.65676
TCGA-C8-A12Y-01	BRCA	Tumor	6.03081
TCGA-E2-A15I-01	BRCA	Tumor	5.59689
TCGA-E2-A1B6-01	BRCA	Tumor	5.41547
TCGA-E2-A1L6-01	BRCA	Tumor	5.17875
TCGA-E2-A574-01	BRCA	Tumor	6.2852
TCGA-GM-A3XN-01	BRCA	Tumor	5.83468
TCGA-LD-A66U-01	BRCA	Tumor	6.1183
TCGA-MS-A51U-01	BRCA	Tumor	5.67244
TCGA-A8-A08X-01	BRCA	Tumor	5.00364
TCGA-AC-A6NO-01	BRCA	Tumor	6.4229
TCGA-AO-A12D-01	BRCA	Tumor	5.0081
TCGA-AR-A0TP-01	BRCA	Tumor	5.83487
TCGA-AR-A0TZ-01	BRCA	Tumor	5.65911
TCGA-AR-A24O-01	BRCA	Tumor	4.8943
TCGA-B6-A400-01	BRCA	Tumor	6.46501
TCGA-BH-A0DZ-01	BRCA	Tumor	6.99465
TCGA-C8-A12T-01	BRCA	Tumor	6.56708
TCGA-E2-A158-01	BRCA	Tumor	5.05744
TCGA-E2-A3DX-01	BRCA	Tumor	5.45455
TCGA-E9-A1RI-01	BRCA	Tumor	5.32335
TCGA-EW-A1OX-01	BRCA	Tumor	5.75779
TCGA-EW-A1P4-01	BRCA	Tumor	6.2319
TCGA-OL-A5RV-01	BRCA	Tumor	6.41766
TCGA-OL-A6VO-01	BRCA	Tumor	7.02293
TCGA-5L-AAT0-01	BRCA	Tumor	5.92295
TCGA-A2-A0D3-01	BRCA	Tumor	6.06223
TCGA-A2-A3XW-01	BRCA	Tumor	6.26852
TCGA-A8-A075-01	BRCA	Tumor	5.75062
TCGA-AO-A03T-01	BRCA	Tumor	5.50685
TCGA-AO-A12C-01	BRCA	Tumor	5.7049
TCGA-B6-A0IJ-01	BRCA	Tumor	6.08834
TCGA-B6-A0RV-01	BRCA	Tumor	5.79961
TCGA-BH-A0B7-01	BRCA	Tumor	6.57965
TCGA-BH-A0DQ-01	BRCA	Tumor	5.60404
TCGA-E9-A227-01	BRCA	Tumor	5.3813
TCGA-E9-A22H-01	BRCA	Tumor	4.96994
TCGA-A2-A0CV-01	BRCA	Tumor	5.31828
TCGA-A8-A08G-01	BRCA	Tumor	6.1391
TCGA-AC-A2BM-01	BRCA	Tumor	5.60433
TCGA-AN-A0AL-01	BRCA	Tumor	5.18906
TCGA-AO-A03V-01	BRCA	Tumor	6.33911
TCGA-AO-A0J2-01	BRCA	Tumor	6.49428
TCGA-AO-A0J4-01	BRCA	Tumor	7.02233
TCGA-BH-A0BJ-01	BRCA	Tumor	5.34344
TCGA-BH-A0DT-01	BRCA	Tumor	5.38228
TCGA-BH-A42V-01	BRCA	Tumor	6.13338
TCGA-D8-A1JD-01	BRCA	Tumor	5.71589
TCGA-D8-A27R-01	BRCA	Tumor	6.1811
TCGA-E2-A10A-01	BRCA	Tumor	5.15668
TCGA-E2-A1LB-01	BRCA	Tumor	5.33632
TCGA-E9-A1N4-01	BRCA	Tumor	5.67577
TCGA-E9-A5UO-01	BRCA	Tumor	6.03209
TCGA-EW-A2FS-01	BRCA	Tumor	5.36071
TCGA-PE-A5DE-01	BRCA	Tumor	5.65195
TCGA-A1-A0SP-01	BRCA	Tumor	6.76898
TCGA-A2-A0CM-01	BRCA	Tumor	6.93413
TCGA-A7-A4SA-01	BRCA	Tumor	5.18313
TCGA-A8-A09A-01	BRCA	Tumor	4.70322
TCGA-AC-A2FF-01	BRCA	Tumor	5.28729
TCGA-AO-A0JM-01	BRCA	Tumor	5.67185
TCGA-AR-A2LJ-01	BRCA	Tumor	5.8276
TCGA-B6-A0IQ-01	BRCA	Tumor	6.51603
TCGA-B6-A0RU-01	BRCA	Tumor	5.25592
TCGA-B6-A0WX-01	BRCA	Tumor	5.15542
TCGA-B6-A0WY-01	BRCA	Tumor	5.85649
TCGA-BH-A0B5-01	BRCA	Tumor	5.7153
TCGA-C8-A1HI-01	BRCA	Tumor	5.73521
TCGA-D8-A141-01	BRCA	Tumor	5.99754
TCGA-D8-A1X7-01	BRCA	Tumor	5.74895
TCGA-D8-A27F-01	BRCA	Tumor	5.44097
TCGA-E2-A15E-01	BRCA	Tumor	6.31867
TCGA-E2-A1L7-01	BRCA	Tumor	6.29093
TCGA-E2-A1L9-01	BRCA	Tumor	4.94158
TCGA-E9-A1RB-01	BRCA	Tumor	5.77349
TCGA-OL-A5D8-01	BRCA	Tumor	6.4571
TCGA-OL-A5RW-01	BRCA	Tumor	6.7558
TCGA-A1-A0SH-01	BRCA	Tumor	4.85102
TCGA-A1-A0SJ-01	BRCA	Tumor	6.11495
TCGA-A2-A04V-01	BRCA	Tumor	5.54285
TCGA-A2-A0T5-01	BRCA	Tumor	6.05159
TCGA-A2-A0YJ-01	BRCA	Tumor	5.40463
TCGA-A2-A25B-01	BRCA	Tumor	5.38511
TCGA-AO-A126-01	BRCA	Tumor	5.13627
TCGA-AR-A1AU-01	BRCA	Tumor	6.28599
TCGA-B6-A0RT-01	BRCA	Tumor	6.94376
TCGA-BH-A0BQ-01	BRCA	Tumor	5.74012
TCGA-BH-A18M-01	BRCA	Tumor	5.80963
TCGA-EW-A2FV-01	BRCA	Tumor	6.04706
TCGA-OL-A66O-01	BRCA	Tumor	6.62399
TCGA-AO-A124-01	BRCA	Tumor	5.625
TCGA-AR-A24M-01	BRCA	Tumor	4.98456
TCGA-B6-A0IE-01	BRCA	Tumor	6.05199
TCGA-B6-A0RS-01	BRCA	Tumor	5.00044
TCGA-BH-A0E0-01	BRCA	Tumor	4.87188
TCGA-BH-A1EW-01	BRCA	Tumor	6.08489
TCGA-C8-A1HL-01	BRCA	Tumor	4.68428
TCGA-E2-A15H-01	BRCA	Tumor	5.84293
TCGA-E9-A22D-01	BRCA	Tumor	5.42797
TCGA-EW-A1IY-01	BRCA	Tumor	3.9837
TCGA-EW-A1J1-01	BRCA	Tumor	5.87507
TCGA-A2-A0CL-01	BRCA	Tumor	5.75003
TCGA-A2-A0D4-01	BRCA	Tumor	6.40738
TCGA-A2-A0T3-01	BRCA	Tumor	5.99212
TCGA-A7-A0D9-01	BRCA	Tumor	6.34376
TCGA-E2-A14N-01	BRCA	Tumor	6.54779
TCGA-E2-A1IO-01	BRCA	Tumor	6.07592
TCGA-E9-A229-01	BRCA	Tumor	5.45973
TCGA-A2-A04P-01	BRCA	Tumor	5.77742
TCGA-A2-A04R-01	BRCA	Tumor	5.08189
TCGA-AN-A04A-01	BRCA	Tumor	5.57926
TCGA-AN-A0XW-01	BRCA	Tumor	5.17632
TCGA-AO-A0JA-01	BRCA	Tumor	5.23421
TCGA-AO-A12F-01	BRCA	Tumor	4.40527
TCGA-D8-A1XD-01	BRCA	Tumor	6.6719
TCGA-D8-A27N-01	BRCA	Tumor	6.28451
TCGA-OL-A66I-01	BRCA	Tumor	6.48765
TCGA-A2-A3XU-01	BRCA	Tumor	7.63795
TCGA-A8-A07J-01	BRCA	Tumor	5.60051
TCGA-AR-A0TU-01	BRCA	Tumor	5.76259
TCGA-BH-A0BL-01	BRCA	Tumor	5.62931
TCGA-BH-A1ES-01	BRCA	Tumor	5.86347
TCGA-E2-A14Y-01	BRCA	Tumor	5.96417
TCGA-PL-A8LX-01	BRCA	Tumor	5.72658
TCGA-A2-A04X-01	BRCA	Tumor	5.13754
TCGA-A2-A25E-01	BRCA	Tumor	5.65362
[truncated: 16,103 more rows]
